# Supplementary material for: Dynamic asymmetric spillovers and connectedness between Chinese sectoral commodities and industry stock markets
Source: PLoS One. 2024 Jan 2;19(1):e0296501. doi: 10.1371/journal.pone.0296501 (PMC10760744; doi:10.1371/journal.pone.0296501)
Supplement: S1 Data — (XLSX) [file pone.0296501.s001.xlsx]

## Sheet: Sheet1
date	cfci	csi800	agriculture futures	metals futures	chemical futures	energy futures	materials	healthcare	consumer staples	real estate	industrials	materials	consumer discretionary	energy	financials	information technology	communication services
2007-01-04	136.63	1967.62	107.85	185.29	158.91	139.42	1584.95	1322.9	1835.5	2519.18	1818.71	1852.28	2695.28	2322.59	3426.08	1253.3	1702.74
2007-01-05	135.88	1983.6	108.69	181.51	155.03	134.13	1632.81	1393.81	1875.65	2500.07	1876	1880.89	2740.82	2341.64	3236.85	1288.65	1679.65
2007-01-08	133.99	2047.57	108.55	174.68	155.39	137.27	1706.51	1451.47	1950.92	2608.97	1948.45	1934.07	2783.6	2386.01	3301.25	1351.16	1721.73
2007-01-09	134.77	2108.52	107.89	177.14	161.96	137.37	1733.44	1472.57	1989.29	2674.98	1989.14	2017.1	2881.82	2501.47	3448.95	1371.92	1759.98
2007-01-10	136.17	2162.33	108.42	180.59	164.58	137.98	1779.39	1505.7	2038.06	2797.55	2039.14	2070.75	2918.49	2518.72	3537.5	1415.73	1772.98
2007-01-11	136.42	2147.12	108.89	180.45	165.73	136	1809.82	1483.48	2035.11	2742.66	2041.65	2041.32	2984.56	2455.26	3477.09	1426.39	1756.88
2007-01-12	135.36	2086.49	108.34	178.89	160.3	138.07	1776.5	1408.26	1968.14	2654.24	1973.03	1964.63	3044.24	2316.42	3457.89	1369.7	1658.5
2007-01-15	138.28	2197.14	112.15	179.22	167.28	138.9	1892.62	1471.76	2084.82	2815.9	2084.1	2059.3	3202.7	2402.15	3631.34	1443.62	1739.18
2007-01-16	136.2	2263.73	111.73	173.72	164.6	135.72	1987.88	1486.08	2187.47	2963.38	2142.86	2112.19	3295.44	2411.32	3695.25	1479.93	1772.71
2007-01-17	136.69	2225.5	112.02	174.87	166.24	134.99	1975.19	1488.7	2156.45	2716.01	2108.13	2110.93	3315.09	2358.72	3575.1	1467.57	1767.85
2007-01-18	137.37	2244.06	112.35	176.58	166.98	134.71	2066.15	1496.84	2216.27	2641.54	2129.24	2129.75	3446.38	2362.08	3470.14	1528.71	1786.79
2007-01-19	135.18	2321.36	111.13	171.94	164.05	132.41	2119.06	1565.35	2321.04	2694.45	2220.69	2188.06	3555.36	2420.86	3555.23	1597.55	1849.95
2007-01-22	135.91	2417.01	110.99	174.6	165.64	135.74	2165.97	1618.02	2448.84	2776.75	2320.8	2290.36	3637.52	2486.04	3688.92	1701.39	1929.6
2007-01-23	136.32	2430.22	111.5	174.16	168.71	134.77	2124.39	1611.42	2430.49	2769.67	2306.31	2359.16	3492.03	2505.97	3870.67	1711.28	1906.46
2007-01-24	137.45	2456.74	110.97	178.18	172.14	137.53	2157.08	1649.03	2446.77	2851.3	2328.74	2379.66	3515.6	2583.96	3901.63	1717.29	1896.16
2007-01-25	137.87	2367.27	111.39	178.64	173.28	137.38	2065.6	1593.51	2335.16	2790.51	2236.11	2264.8	3390.19	2500.07	3865.8	1640.06	1787.79
2007-01-26	137.08	2415.02	110.72	177.23	173.64	137.96	2069.66	1628.7	2359.17	2883.44	2254.04	2312.98	3415.63	2524.41	4068.2	1655.57	1795.58
2007-01-29	138.28	2481.14	111.09	179.05	179.43	140.62	2111.62	1671.9	2415.19	2895.92	2319.97	2408.75	3445.69	2546.7	4187.38	1725.03	1927.8
2007-01-30	136.3	2461.32	110.54	173.62	177.58	137.95	2112.93	1651.81	2400.72	2754.47	2322.78	2405.66	3487.63	2599.72	4093.04	1706.4	1914.82
2007-01-31	137.62	2309.14	111.78	175.09	179.59	141.36	1995.18	1584.38	2254.27	2571.11	2186.87	2247.86	3259.55	2409	3851.75	1608.49	1794.43
2007-02-01	138.25	2322.05	112.08	176.76	178.47	142.61	2026.06	1588.49	2275.13	2617.57	2182.24	2246.89	3321.65	2420.32	3842.37	1631.22	1835.2
2007-02-02	137.61	2240.11	112.06	175.42	173.15	145.04	1991.66	1543.11	2217.39	2485.02	2134.93	2159.14	3194.3	2325.77	3633.61	1599.76	1783.72
2007-02-05	136.94	2226.79	112.96	171.14	171.79	145.71	1998.11	1548.53	2235.63	2502.01	2141.07	2137.06	3162.32	2319.47	3493.81	1632.53	1761.53
2007-02-06	137.53	2271.17	113.17	171.91	174.42	146.52	2036.69	1570.36	2268.49	2540.91	2193.26	2162.35	3184.47	2299.12	3677.99	1651.61	1784.3
2007-02-07	138.11	2321.07	113.25	172.46	179.59	147.57	2085.21	1602.77	2303.94	2586.58	2247.32	2209.94	3243.62	2326.61	3777.14	1707.12	1815.49
2007-02-08	137.18	2361.53	112.68	171.01	177.3	145.72	2108.55	1685.82	2353.82	2593.19	2330.48	2244.24	3305.47	2360.81	3765.46	1722.15	1803.49
2007-02-09	138.21	2353.79	113.09	173.13	179.23	149.56	2130.64	1738.07	2346.6	2609.83	2343.3	2226.34	3294.71	2311.46	3681.3	1709.48	1783.75
2007-02-12	138.57	2432.79	112.82	175.43	179.74	147.31	2192.02	1755.78	2422.19	2741.41	2390.52	2308.25	3380.57	2392.04	3897.96	1752.19	1851.48
2007-02-13	138.04	2471.23	112.29	174.8	179.37	144.08	2217.66	1780.54	2460.97	2806.76	2439.51	2346.78	3446.18	2429.84	3926.67	1776.7	1872.95
2007-02-14	139.52	2533.05	112.64	179.12	180.12	144.74	2267.03	1827.7	2515.77	2869.08	2492.31	2409.46	3489.04	2498.16	4070.04	1800.73	1929.03
2007-02-15	139.59	2611.84	112.95	180.43	176.03	144.03	2332.78	1869.61	2608.47	2963.02	2565.88	2487.2	3636.56	2550.82	4184.07	1855.13	1989.06
2007-02-16	140.76	2625.09	113.8	181.96	179.98	143.46	2352.28	1866.04	2652.22	2945.93	2594.66	2520.51	3611.14	2559.25	4155.99	1857.98	2002.39
2007-02-26	143.88	2673.16	115.87	187.32	183.16	147.53	2395.3	1934.86	2710.03	2944.08	2646.97	2647.02	3608.57	2667.91	4045.26	1920.98	2116.61
2007-02-27	142.93	2428.06	115.29	186.26	180.01	147.4	2169.67	1753.07	2454.11	2698.46	2403.63	2407.72	3272.8	2425.12	3686.77	1738.6	1929.15
2007-02-28	142.48	2519.74	114.85	187.03	174.53	146.26	2244.99	1852.67	2534.42	2841.68	2477.04	2528.45	3339.36	2492.95	3782.75	1801.16	2071.59
2007-03-01	141.98	2453.43	114.41	185.41	176.58	147.45	2178.66	1800.87	2462.24	2770.62	2392.33	2459.61	3350.88	2434.52	3665.5	1763.12	2044.09
2007-03-02	141.9	2490.61	114.43	185.03	176.15	148.76	2197.9	1837.15	2499.45	2852.81	2446.73	2476.37	3376.58	2466.11	3721.69	1788.87	2089.21
2007-03-05	139.77	2467.99	114.03	179.72	170.79	146.95	2171.28	1798.18	2509.66	2941.68	2456.93	2425.71	3311.51	2426.26	3609.17	1800.52	2038.9
2007-03-06	141.32	2502.27	114.82	182.79	173.87	147.79	2189.75	1811.81	2527.37	2937.47	2478.77	2452.39	3369.73	2453.72	3794.91	1800.78	2035.43
2007-03-07	141.05	2569.82	114.44	183.01	171.63	149.77	2262.16	1855.54	2602.32	3017.87	2552.6	2523.53	3451.21	2510.02	3886.61	1848.02	2081.74
2007-03-08	141.98	2611.76	114.68	185.91	172.37	152	2311.29	1890.33	2641.68	3078.07	2601.96	2579.41	3486.61	2534.46	3947.96	1865.34	2077.14
2007-03-09	141.33	2600.46	114.1	184.39	173.33	151.32	2307.22	1862.54	2608.86	3069.87	2572.36	2589.53	3468.22	2501.55	3993.79	1869.33	2039.2
2007-03-12	141.7	2618.58	114.38	185.13	173.82	148.7	2323.76	1878.05	2651.08	3136.51	2588.77	2609.72	3490.03	2528.8	3966.46	1895.86	2056.58
2007-03-13	142.14	2644.15	114.51	186.72	173.05	150.01	2350.47	1927.58	2683.43	3152.11	2619.38	2636.33	3491.19	2560.06	3972.23	1926.28	2062.49
2007-03-14	141.36	2607.61	114.04	185.59	170.57	149.1	2321.87	1909	2676.95	3104.3	2583.47	2589.4	3442.68	2533.29	3858.5	1942.22	2051.89
2007-03-15	142.15	2656.46	114.43	187.53	171.01	149.52	2379.56	1954.27	2731.6	3195.44	2630.74	2636.51	3512.48	2556.72	3919.92	1962.11	2063.42
2007-03-16	143	2613.28	114.02	191.72	171.58	149.31	2355.41	1916.1	2662.72	3141.31	2605.46	2596.47	3471.71	2510.95	3821.03	1927.78	2022.66
2007-03-19	142.83	2664.51	114.43	190.02	172	150.27	2389.52	1943.11	2693.33	3181.93	2659.01	2631.96	3473.09	2555.16	4046.64	1934.47	2043.28
2007-03-20	143.62	2689.09	114.61	192.03	174.07	151.46	2417.25	1972.63	2726.8	3239.48	2707.76	2657.46	3472.97	2572.86	4014.13	1959.78	2053.3
2007-03-21	143.09	2723.28	114.73	190.01	173	151.13	2446.43	1983.1	2774.23	3324.47	2744.31	2680.86	3516.45	2601.46	4077.25	1987.77	2075.9
2007-03-22	143.33	2730.32	114.49	191.15	174.19	153.98	2436.31	2001.8	2774.14	3294.33	2742.04	2707.64	3520.76	2665.36	4095	1980.78	2068.76
2007-03-23	144.05	2743.1	114.72	193.3	173.66	157.31	2459.28	2030.17	2794.11	3268.53	2754.45	2752.79	3565.51	2683.69	4028.18	1985.51	2077.02
2007-03-26	144.17	2801.23	114.27	193.77	176.29	158.53	2531.58	2083.52	2871.45	3321.8	2819.66	2804.58	3639.55	2720.65	4060.57	2042.04	2144.53
2007-03-27	143.92	2828.61	114.06	193.2	178.42	159.57	2566.25	2098.37	2913.61	3390.52	2873.75	2825.79	3644.74	2734.38	4059.66	2074.7	2152.78
2007-03-28	143.96	2830.08	114.28	191.92	179.25	163.08	2530.78	2089.27	2900.2	3357.94	2867.36	2822.53	3608.02	2723.91	4162.01	2041.91	2188.17
2007-03-29	143.67	2792.34	114.32	191.17	178.43	162.96	2448.38	2036.04	2830.37	3314.34	2801	2764.41	3585.76	2706.86	4284.9	1964.76	2156.13
2007-03-30	145.09	2798.94	114.94	193.8	182.57	168.47	2468.69	2040.9	2837.62	3315.87	2819.43	2794.8	3565.34	2709.23	4244.85	1987.98	2147.35
2007-04-02	144.56	2866.62	114	193.63	183.24	166.9	2539.12	2079.94	2898.6	3423.56	2880.67	2879.68	3611.76	2758.77	4390.34	2020.62	2169.15
2007-04-03	145.52	2907.06	114.85	195.37	182.76	166.43	2581.39	2116.07	2942.22	3481.95	2934.75	2911.59	3682.25	2828.36	4411.01	2047.07	2178.47
2007-04-04	146.47	2933.76	114.98	198.97	181.93	165.69	2632.89	2114.6	2986.99	3499.47	2970.3	2928.61	3741.86	2848.6	4425.06	2082.9	2214.01
2007-04-05	146.4	2971.97	114.5	199.97	180.73	169.44	2692.24	2166.24	3023.44	3568.95	3017.73	2970.54	3765.62	2854.66	4504.07	2102.05	2191.24
2007-04-06	147.32	3004.38	114.07	203.5	183.28	168.6	2758.93	2222.28	3062.1	3658.66	3051.06	3003.1	3817.65	2905.47	4459.57	2149.3	2210.12
2007-04-09	149.48	3067.96	114.82	208.55	187.75	171.24	2820.42	2252.98	3117.66	3710.88	3130.8	3079.7	3946.03	2946.48	4510.55	2186.17	2230.48
2007-04-10	149.52	3105.6	114.02	211.58	186.52	167.29	2819.42	2269.59	3142.89	3709.11	3143.62	3186.91	3925.69	2989.18	4605.45	2184.36	2232.5
2007-04-11	149.19	3147.18	113.93	209.58	189.88	169.18	2903.97	2275	3155.44	3789.14	3182.38	3233.11	3928.58	3056.38	4682.18	2210.16	2259.2
2007-04-12	150.37	3207.5	113.08	214.49	194.87	169.66	2956.69	2355.05	3226.18	3859.29	3252.38	3286.66	4067.96	3131.99	4703.74	2269.83	2266.64
2007-04-13	148.83	3195.01	112.33	210.42	191.88	174.73	2953.99	2348.71	3226.5	3838.73	3252.02	3235.26	4176.75	3159.62	4637.33	2247.66	2231.76
2007-04-16	150.07	3284.33	112.37	214.46	195.28	174.33	3022.4	2412.45	3332.95	3929.01	3352.89	3330.45	4231.87	3216.16	4778.02	2308.02	2281.24
2007-04-17	149.16	3329.67	111.75	212.91	193.1	172.69	3078.2	2458.1	3402.37	4086.29	3418.3	3408.67	4223.88	3249.18	4707.87	2334.2	2272.22
2007-04-18	150.24	3367.84	110.29	220.31	193.52	169.34	3155.33	2514.9	3446.34	4082.04	3481.39	3486.96	4247.36	3275.22	4656.01	2399.53	2286.52
2007-04-19	148.3	3200.01	110.56	215.09	185.41	166.9	2994.29	2448.67	3266.53	3818.12	3307.97	3303.83	3997.75	3094.35	4452.53	2272.66	2168.5
2007-04-20	148.19	3347.79	110.79	214.95	180.56	167.41	3157.16	2555.3	3437.61	4009.77	3459.75	3475.84	4131.34	3246.68	4611.22	2385.22	2235.13
2007-04-23	147.68	3495.23	111.07	213.23	176.92	168.08	3281.16	2701.7	3591.03	4187.81	3614.73	3649.35	4284.75	3399.05	4771.66	2493.28	2345.47
2007-04-24	148.18	3515.2	110.57	215.59	177.75	172.76	3352.19	2737.34	3637.41	4154.3	3648.09	3700.22	4276.76	3415.03	4712.82	2498.42	2326.39
2007-04-25	146.72	3513.5	111.13	210.42	171.78	170.52	3346.47	2753.35	3630.27	4177.7	3618.82	3659.92	4260.69	3385.59	4830.95	2488.22	2325.59
2007-04-26	147.79	3559.23	112.27	211.54	172.67	172.36	3372.66	2779.47	3696.61	4233.17	3661.83	3690.04	4322.51	3464.54	4922.34	2512.26	2343.01
2007-04-27	145.97	3540.14	111.88	205.93	170.6	171.46	3354.97	2787.49	3704.09	4186.56	3660.84	3638.88	4251.85	3403.13	4882.47	2500.87	2322.55
2007-04-30	147.52	3620.35	111.83	211.61	171.6	173.25	3433.37	2837.51	3803.84	4313.7	3721.38	3755.38	4371.94	3393.31	4995.91	2552.43	2322.24
2007-05-08	149.13	3761.53	112.05	216.34	175.44	168.08	3570.11	2978.26	3940.37	4586.85	3869.99	3907.4	4520.68	3549.74	5126.75	2664.92	2404.45
2007-05-09	149.53	3774.91	113.01	216.79	172.34	169.29	3529.04	2993.12	3925.84	4648.11	3855.94	3896.05	4456.22	3580.7	5216.79	2650.57	2521.94
2007-05-10	148.92	3799.39	112.62	216.33	167.03	169.42	3558.04	3003.66	3921.7	4646.04	3888.47	3979.82	4460.36	3659.72	5191.21	2699.31	2543.01
2007-05-11	146.94	3778.42	112.82	209.53	165.01	166.56	3597.77	2950.45	3891.1	4608.38	3859.62	3956.77	4422.21	3651.82	5207.15	2688.07	2526.19
2007-05-14	147.78	3808.25	114.23	208.79	164.69	169.18	3676.25	2926.38	3932.19	4709.4	3856.76	3990.15	4443.18	3686.63	5249.59	2709.86	2496.91
2007-05-15	145.77	3677.98	113.63	203.38	161.3	170.69	3542.48	2807.94	3805.2	4576.82	3756.44	3851.36	4354.41	3552.09	5015.69	2623.79	2384.42
2007-05-16	147.05	3778.79	114.26	205.07	167.47	172.73	3621.75	2877.05	3949.75	4719.12	3863.39	3948.83	4540.6	3701.59	5072.97	2697.79	2421.74
2007-05-17	144.95	3862.79	114.08	198.07	165.97	170.54	3744.64	2929.8	4029.67	4890.32	3933.65	4052.05	4656.26	3779.65	5141.4	2766.39	2487.55
2007-05-18	143.87	3864.51	114.28	192.67	167.7	172.85	3763.26	2913.87	4062.74	4971.74	3928.2	4062.54	4668.34	3794.16	5083.25	2746.36	2472.29
2007-05-21	146.43	3936.93	114.95	199.3	173.58	173.1	3821.69	2952.53	4174.35	5138.95	4025.65	4154.42	4720.98	3939.8	5046.25	2794.91	2534.6
2007-05-22	146.2	3989.42	115.05	198.53	173.47	171.06	3906.97	3027.58	4227.48	5250.41	4079.44	4196.39	4752.62	4017.83	5081.98	2828.26	2541.65
2007-05-23	145.07	4070.52	114.98	194.86	172.38	168.4	3969.94	3109.18	4327.25	5439.58	4155.81	4262.63	4872.58	4089.91	5141.89	2919.12	2562.55
2007-05-24	145.89	4053.53	115.2	197.47	172.46	169.7	3971.94	3061.44	4300.43	5489.37	4123.93	4227.08	4856.51	4044.07	5244.06	2860.39	2524.57
2007-05-25	144.94	4121.69	115.45	193.78	170.52	168.93	4069.3	3113.45	4405.75	5547.07	4201.33	4275.51	4991.97	4090.52	5342.68	2899.71	2548.71
2007-05-28	146.16	4214.41	116.23	197.58	167.91	168.11	4176.37	3187.08	4479.38	5683.84	4312.43	4396.48	5133.84	4201.75	5354.06	2966.2	2608.24
2007-05-29	145.11	4308.66	115.06	197.54	163.38	165.71	4345.6	3287.14	4601.98	5960.12	4402.94	4459.87	5236.19	4328.08	5381.71	3031.49	2670.27
2007-05-30	143.83	4000.71	113.82	196.07	163.8	161.17	4068.09	3094.39	4253.15	5634.51	4062.13	4084.11	4904.12	4075.15	5080.09	2747.85	2483.48
2007-05-31	145.53	3986.66	114.75	200.1	164.27	161.31	3945.13	2984.11	4153.47	5723.64	4005.52	4060.56	4912.62	4195.41	5251.87	2632.86	2507.47
2007-06-01	145.9	3819.3	114.79	201.67	163.58	161.94	3806.65	2816.06	3923.07	5315.71	3845.56	3856.53	4816.16	4035.46	5221.11	2465.29	2389.38
2007-06-04	145.79	3516.65	115.18	199.89	164.99	164.11	3478.16	2548.25	3611.53	4828.34	3536.52	3542.34	4466.94	3676.94	4951.94	2243.57	2228.22
2007-06-05	147.42	3619.45	115.49	204.1	168.29	168.89	3531.14	2609.51	3713.29	4959.82	3640.92	3666.18	4530.89	3864.91	5103.64	2271.83	2255.86
2007-06-06	147.2	3670.32	115.56	203.35	167.4	169.39	3582.27	2637.42	3762.16	5128.23	3709.02	3744.56	4562.56	3942.4	5075.82	2276.34	2292.5
2007-06-07	146.06	3812.34	115.43	200.71	162.41	168.82	3814.09	2744.94	3951.91	5342.57	3880.85	3873	4713.73	4099.9	5203.98	2381.49	2335.77
2007-06-08	144.88	3855.03	114.63	198.4	160.71	167.77	3884.56	2800.8	3985.52	5364.02	3938.98	3959.8	4815.59	4122.26	5161.52	2422.92	2340.97
2007-06-11	144.52	3950.32	114.99	196.82	159.76	165.2	3950.5	2846.9	4109.99	5510.92	4013.17	4050.52	5007.35	4273.65	5257.65	2464.62	2428.42
2007-06-12	143.5	4056.27	114.1	195.66	157.04	166.18	4067.75	2983.51	4262.42	5575.45	4130.88	4198.92	5124.08	4375.6	5281.52	2515.52	2441.75
2007-06-13	142.96	4155.25	113.07	195.49	156.93	168.96	4184.87	3042.6	4371.2	5806.84	4247.31	4273.55	5181.04	4410.35	5424.44	2612.47	2480.4
2007-06-14	142.93	4108.7	113.42	195.02	156.94	170.41	4116.85	2966.19	4376.93	5670.67	4206.16	4228.51	5170.47	4327.75	5375.65	2569.09	2430.56
2007-06-15	142.8	4127.55	113.21	195.04	155.44	172.78	4109.77	2961.55	4412.7	5680.18	4237.27	4225.87	5158.6	4323.32	5472.35	2568.47	2447.4
2007-06-18	144.61	4253.65	114.32	198.62	158.29	172.06	4246.85	3049.71	4552.89	5883.2	4340.74	4322.1	5255.58	4396.81	5707.08	2659.28	2522.34
2007-06-19	143.62	4294.44	113.33	196.93	159.41	173.2	4289.97	3047.18	4637.79	6085.29	4380.21	4322.1	5270.72	4445.75	5698.62	2751.98	2560.68
2007-06-20	143.15	4190.59	112.87	197.53	156.04	170.27	4157.38	2977.26	4560.78	5892.85	4242.13	4237.47	5191.92	4348.16	5569.33	2656.45	2510.1
2007-06-21	143.39	4215.28	113.23	197.59	156.42	171.08	4239.41	3043.94	4526.18	5931.62	4238.1	4247.36	5200.23	4382.69	5687.8	2641.08	2555.92
2007-06-22	142.78	4044.92	112.62	196.71	156.41	169.62	4021.99	2907.61	4280.9	5760.39	4039.1	4056.99	4980.16	4196.02	5636.65	2480.97	2434.21
2007-06-25	142.03	3848.69	112.37	194.4	156.38	169.99	3743.24	2695.97	4034.73	5479.44	3808.78	3855.97	4732.7	3954.23	5559.02	2319.61	2305.32
2007-06-26	141.08	3905.3	111.16	193.29	155.6	170.95	3770.22	2716.64	4113.24	5597.72	3888.22	3929.22	4774.54	4021.83	5552.54	2407.18	2356.24
2007-06-27	139.35	4012.45	111.1	188.73	150.12	169.87	3861.9	2785.39	4242.34	5771.77	4013.54	4015.86	4918.73	4137.31	5656.76	2437.57	2388.49
2007-06-28	140.43	3811.87	111.28	192.79	149.25	172.15	3597.67	2655.26	3968.88	5445.86	3823.22	3831.33	4664.26	3928.28	5456.37	2268.01	2280.87
2007-06-29	141.16	3699.34	111.24	195.7	149.61	171.47	3411.18	2554.28	3800.5	5234.31	3698.37	3715.35	4694.54	3842.65	5300.8	2168.8	2262.12
2007-07-02	142.48	3708.31	113.11	196.24	149.52	173.62	3430.87	2597.91	3796.99	5187.68	3713.95	3744.44	4755.02	3886.77	5223.36	2215.62	2309.66
2007-07-03	143.81	3779	112.82	200.93	151.89	175.5	3495.21	2600.05	3881.05	5296.27	3780.72	3866.23	4795.89	3951.27	5315.06	2232.16	2300.96
2007-07-04	142.68	3692.41	112.16	198.92	150.74	174.41	3411.7	2552.31	3793.19	5238.02	3698.74	3740.52	4750.47	3905.65	5169.79	2158.62	2249.55
2007-07-05	143.23	3479.05	112.15	200.18	152.56	174.76	3232.55	2384.93	3555.03	4938.06	3434.26	3478.37	4459.42	3728.61	5033.01	2029.18	2138.76
2007-07-06	143.05	3659.82	112.74	198.99	148.68	175.05	3425.94	2497.48	3774.42	5170.8	3627.65	3671.3	4664.75	3898.42	5255.27	2139.53	2218.61
2007-07-09	143.73	3772.34	111.88	202.27	151.38	176.41	3538.3	2548.06	3911.49	5395.82	3722.78	3771.79	4796.97	4057.31	5438.86	2189.97	2245.83
2007-07-10	142.94	3712.92	111.24	201.15	150.66	175.58	3445.12	2463.13	3801.66	5356.97	3619.25	3665.23	4715.77	3971.04	5593.05	2122.32	2191.8
2007-07-11	142.84	3734.78	112.17	198.55	150.7	176.46	3445.58	2461.99	3828.6	5472.1	3639.53	3687.61	4693.52	4015.97	5594.05	2144.23	2229.02
2007-07-12	143.95	3759.51	113.38	199.77	151.22	177.51	3471.76	2489.73	3841.68	5510.28	3679.81	3694.8	4673.32	4050.3	5664.26	2154.26	2223.22
2007-07-13	143.42	3758.34	113.42	197.63	150.73	176.75	3473.09	2532.92	3825.5	5511.81	3690.24	3697	4669.91	4033.66	5620.19	2144.96	2245.04
2007-07-16	143.79	3636.55	113.47	198.39	152.32	178.6	3341.1	2433.59	3688.18	5361.83	3577.65	3568.05	4511.82	3927.33	5443.04	2083.8	2208.76
2007-07-17	142.89	3724.53	112.85	197.02	151.33	175.57	3380.15	2458.97	3744.24	5695.11	3629.87	3618.6	4599.13	3994.96	5661.94	2131.09	2261.41
2007-07-18	142.83	3741.41	112.51	197.61	151.46	175.22	3361.78	2495.07	3759.82	5833.99	3648.3	3588.94	4613.75	3975.75	5697.02	2131.49	2296.69
2007-07-19	143.43	3744.72	112.26	200.08	152.36	177.45	3376.97	2494.97	3774.51	5815.11	3660.26	3584.08	4672.73	3939.05	5690.24	2157.36	2267.79
2007-07-20	145.66	3904.75	113.09	204.94	157.46	181.51	3505.6	2583.46	3930.19	6272.43	3786.39	3699.57	4811.15	4048.54	6013.67	2225.37	2323.19
2007-07-23	146.21	4091.11	112.68	208.22	156.9	181.59	3694.49	2746.02	4141.07	6415.66	3980.3	3950.48	5032.25	4274.98	6171.91	2334.72	2418.81
2007-07-24	144.63	4096.56	111.84	203.99	156.88	180.5	3675.78	2742.08	4145.26	6542.51	3973.46	3960.86	4976.38	4263.31	6187.19	2322.39	2386.14
2007-07-25	144.81	4194.73	112	204.25	157.3	178.6	3774.95	2874.69	4221.65	6617.81	4070.76	4070.99	5032.3	4452.8	6332.84	2371.08	2397.98
2007-07-26	145.63	4250.72	112.67	204.72	160.78	181.58	3857.02	2888.39	4321.99	6696.28	4146.28	4133.46	5128.17	4479.06	6342.08	2410.17	2408.32
2007-07-27	144.75	4272.31	112.08	203.34	159.49	180.31	3887.66	2904.6	4359.13	6787.44	4185	4193.54	5141.55	4593.82	6213.14	2429.7	2412.64
2007-07-30	146.13	4370.17	113.8	203.76	162.46	181.1	3958.52	2958.66	4439.75	6922.06	4273.51	4334.82	5262.53	4817.85	6281.6	2475.16	2508.77
2007-07-31	147.26	4420.19	114.81	205.99	162.47	180.98	4012.1	3052.73	4484.2	6900.9	4313.44	4423.4	5391.75	4823.28	6307.06	2516.52	2516.22
2007-08-01	146.09	4234.14	114.46	203.38	159.26	181.06	3786.62	2881.11	4276.61	6839.16	4072.01	4215.2	5145.51	4621.75	6140.68	2355.82	2408.46
2007-08-02	146.71	4386	115.13	203.96	160.62	180.64	3902.11	2960.09	4414.13	7353.38	4192.96	4371.66	5312.78	4808.07	6309.9	2404.73	2439.71
2007-08-03	147.53	4525.85	116.42	203.87	161.32	180.66	3983.7	2979.87	4502.28	7669.35	4301.29	4458.35	5453.73	4937.78	6769.61	2428.13	2464.13
2007-08-06	146.69	4628.63	117.31	199.49	158.83	178.87	4059.5	3069.33	4631.6	7699.37	4405.15	4665.64	5520.97	4959.24	6836.56	2492.31	2488.03
2007-08-07	146.17	4636.22	116.11	200.57	158.6	174.1	4035.96	3041.78	4625.32	7675.53	4434.95	4731.84	5530.85	5071.42	6777.49	2471.04	2489.04
2007-08-08	146.49	4575.81	116.79	200.34	158.52	174.79	4015.2	2995.16	4547.29	7399.92	4392.05	4622.93	5530.31	4958.65	6831.48	2426.53	2509.42
2007-08-09	147.17	4669.65	117.58	200.51	161.26	174.21	4033.17	3013.77	4582.58	7751.65	4438.97	4716.36	5574.04	4978.76	7088.25	2448.56	2571.9
2007-08-10	146.37	4609.33	118.03	197.13	158.99	172.9	3924.9	3042.36	4468.8	7452.54	4426.06	4687.15	5427.83	4910.5	7035.21	2401.94	2602.16
2007-08-13	147.82	4600.7	119.42	199.16	160.32	174.3	3898.18	3186.28	4423.47	7250.78	4439.4	4613.55	5371.59	4874.23	7089.72	2446.04	2703.09
2007-08-14	147.55	4682.14	119.56	198.2	159.92	173.29	4064.53	3183.06	4537.48	7361.6	4506.93	4686.88	5455.32	4994.55	7239.74	2498.06	2708.3
2007-08-15	146.77	4679.1	119.2	196.67	156.51	173.55	4074.73	3144.78	4507.66	7456.19	4513.11	4685.76	5406.27	4967.48	7266.01	2474.46	2680.24
2007-08-16	145.61	4626.73	117.69	196.43	154.51	171.09	4182	3092.33	4513.35	7274.54	4488.02	4677.99	5401.39	4890.1	7023.12	2505.54	2606.62
2007-08-17	142.6	4542.97	115.93	190.27	150.69	168.44	4096.92	3051.38	4487.6	7140.13	4410.29	4619.01	5343.06	4795.35	6771.23	2479.89	2556.11
2007-08-20	144.89	4781.82	117.7	194.21	153.28	168.64	4323.91	3193.07	4665.79	7531.96	4616.81	4867.08	5557.73	5064.64	7264.55	2560.91	2662.28
2007-08-21	145.28	4860.99	118.68	193.51	152.8	167.51	4456.77	3215.88	4719.87	7610.56	4675.57	4999.22	5633.77	5046.96	7453.7	2577.36	2672.16
2007-08-22	145.3	4935.02	118.39	194.31	153.04	165.76	4517.59	3236.3	4786.44	7766.24	4716.52	5109.8	5820.35	5086.37	7538.4	2613.84	2688.73
2007-08-23	147.04	5010.48	119.23	198.5	153.96	168.27	4554.87	3277.44	4826.16	8006.8	4778.08	5164.4	5872.83	5227.88	7692.16	2670.7	2700.31
2007-08-24	146.48	5074.76	119.11	197.15	152.66	167.34	4512.25	3327.23	4862.06	8035.68	4790.69	5282.01	5865.74	5371.03	7909.35	2659.98	2706.53
2007-08-27	147.15	5089.93	118.97	199.5	153.97	168.62	4451.32	3282.15	4860.2	8003.73	4762.96	5407.83	5806.71	5539.82	7916.99	2638.42	2751.67
2007-08-28	147.65	5097.72	120.4	197.76	155.33	170.63	4416.8	3272.57	4809.47	7942.97	4755.64	5507.78	5842.87	5605.41	7910.64	2610.73	2767.25
2007-08-29	147.07	5030.27	120.32	195.99	155.01	169.84	4339.99	3289.69	4741.92	7874.2	4730.3	5371.01	5762.67	5538.22	7798.95	2591.21	2712.75
2007-08-30	148.75	5116.21	121.85	198.21	156.68	172.28	4509.4	3370.23	4879.63	7924.74	4834.3	5419.11	5874.16	5593.76	7883.88	2715.32	2759.44
2007-08-31	150.03	5171.06	122.95	199.33	160.42	172.72	4535.76	3373.65	4936.74	8022.82	4903.04	5533.08	5934.69	5783.78	7854.3	2731.25	2758.77
2007-09-03	150.02	5290.06	123.23	197.88	162.45	173.46	4597.85	3472.55	5034.01	8128.88	5043.96	5701.2	6001.8	6162.21	7945.1	2786.95	2822.58
2007-09-04	150.02	5238.67	123.24	197.82	163.34	172.53	4568.07	3512.4	4974.79	8162.65	5026.46	5614.2	5891.83	6116.1	7726.15	2763.08	2960.8
2007-09-05	150.33	5247.88	123.64	197.41	165.18	173.95	4595.56	3492.51	4990.48	7970.09	5070.03	5712.65	5921.93	6287.4	7613.77	2775.88	2968.73
2007-09-06	150.4	5297.74	123.87	196.73	166.6	173.5	4590.72	3508.76	5047.09	7996.1	5120.54	5775.7	5920.18	6347.57	7728.98	2780.06	3052.47
2007-09-07	150.84	5179.15	124.27	197.65	166.53	171.24	4457.46	3469.44	5005.36	7754.07	4986.05	5644.95	5758.94	6201.66	7541.42	2717.22	2971.98
2007-09-10	151.58	5265.05	126.38	196.35	164.39	170.18	4509.52	3543.84	5120.77	7835.2	5097.61	5733.13	5802.2	6178.34	7668.23	2776.6	3023.53
2007-09-11	151.81	4997.92	126.22	197.51	164.18	172.72	4249.6	3345.36	4853.02	7382.78	4826.74	5480.46	5575.21	5888.98	7304.86	2570.74	2826.32
2007-09-12	152.7	5070.11	127.21	198.79	163.67	172.88	4307.48	3396.69	4916.94	7456.78	4911.97	5605.38	5638.02	6103.92	7330.82	2592.55	2808.44
2007-09-13	152.62	5205.85	127	198.33	164.64	175.84	4387.03	3483.49	4969.82	7772.15	4992.2	5762.08	5690.91	6489.67	7612.48	2629.2	2890.83
2007-09-14	152.9	5256.72	126.98	199.17	165.68	176.12	4468.86	3489.11	4993.29	7738.79	5084.94	5878.77	5883.01	6572.88	7570.55	2663.64	2899.18
2007-09-17	154.46	5359.85	129.2	199.65	168.41	174.55	4565.06	3616.88	5072.02	7832.95	5200.13	6045.71	6006.63	6686.12	7621.13	2697.32	3012.93
2007-09-18	155.29	5354.24	130.06	199.01	173.44	177.68	4623.72	3739.56	5065.21	7677.03	5241.48	6049.53	5970.43	6697.63	7511.81	2692.03	2999.59
2007-09-19	154.99	5294.82	128.32	201.36	175.42	178.35	4540.79	3685.77	4939.33	7732.87	5143.88	5919.27	5859.42	6958.37	7516.95	2667.86	2950.45
2007-09-20	154.93	5364.07	128.13	201.8	174.56	177.05	4604	3708.24	4974.15	7683.96	5302.15	6014.86	5910.1	7062.59	7616.88	2675.46	2968.71
2007-09-21	154.94	5332.01	127.99	201.88	174.97	177.97	4546.25	3638.38	4938.43	7560.56	5260.35	5973.74	5911.2	7244.66	7604.94	2635.76	2996.45
2007-09-24	154.78	5372.92	127.21	202.38	178.2	177.96	4523.68	3683.28	4902.35	7689.63	5243.03	6091.96	5874.62	7348.74	7688.28	2647.57	3016.96
2007-09-25	155.19	5318.09	127.42	203.35	179.5	176.89	4533.4	3657.43	4930.58	7794.66	5147.52	5927.28	5796.5	6997.43	7702.95	2653.82	2963.3
2007-09-26	155.53	5228.1	128.86	202.12	177.21	176.03	4490.24	3533.42	4825.77	7483.65	5074.47	5798.41	5887.08	6792.63	7703.81	2604.98	2966.72
2007-09-27	155.9	5288.21	129.45	202.39	175.35	177.78	4480.28	3551.53	4883.21	7360.96	5125.76	5925.44	5930.4	7009.7	7824.88	2629.72	3001.86
2007-09-28	156.48	5430.64	129.51	203.97	176.93	179.3	4574.61	3634.43	5007.46	7563.82	5248.66	6070.09	6077.92	7269.43	8084.71	2682.28	3106.06
2007-10-08	155	5486.94	127.39	202.35	181.71	179.27	4634.57	3601.03	4955.74	8047.15	5222.17	6015.4	6036.48	7270.16	8470.5	2687.13	3144.42
2007-10-09	154.71	5516.64	128.39	199.54	180.47	176.81	4658.32	3606.08	5004.52	8074.28	5271.03	6018.75	6305.92	7055.32	8507.11	2728.4	3155.92
2007-10-10	156.23	5516.56	130.1	200.77	182.78	178.09	4627.96	3597.09	5010.95	7952.89	5287.08	6098.43	6303.23	7078.82	8448.4	2681.71	3116.05
2007-10-11	156.09	5549.39	129.62	200.92	182.45	183.73	4539.81	3616.32	4921.47	7864.28	5313.41	6112.75	6363.35	7251.53	8720.95	2615.19	3226.03
2007-10-12	156.44	5505.64	130.2	200.77	181.01	185.17	4456.46	3511.29	4804.75	7550.29	5295.56	6156.44	6443.98	7338	8692.55	2523.63	3238.63
2007-10-15	157.77	5569.75	131.55	202.5	182.59	186.8	4474.1	3674.19	4838.08	7227.21	5397.64	6308.46	6597.99	7514.21	8657.88	2542.24	3456.51
2007-10-16	158.15	5624.46	132.16	202.24	183.75	188.36	4579.88	3674.46	4853.36	7398.22	5420.64	6270.43	6590.4	7644.05	8940.61	2594.6	3403.64
2007-10-17	156.74	5580.48	130.88	200.25	182.12	187.07	4572.84	3660.95	4827.79	7258.36	5394.15	6243.36	6468.02	7741.81	8744.27	2587.09	3460.02
2007-10-18	157.05	5394.54	131.72	199.71	181.5	187.12	4638.96	3544.04	4681.61	7096.95	5181.75	6009.41	6252.35	7372.26	8486.1	2505.38	3311.54
2007-10-19	157.31	5393.13	132.56	199.39	180.17	185.57	4613.68	3539.68	4680.45	7243.57	5170.68	6007.08	6267.47	7334.74	8445.22	2503.14	3276.81
2007-10-22	154.96	5256.32	130.87	196.22	174.37	182.72	4547.7	3377.22	4531.84	7151.92	5061.8	5793.08	6079.56	6952.84	8437.01	2440.88	3144.83
2007-10-23	155.78	5308.39	131.91	196.59	175.66	184.76	4479.83	3417.51	4559.21	7288.65	5059.59	5849.42	6207.28	6937.76	8619.03	2449.26	3206.31
2007-10-24	154.8	5324.96	131.45	194.54	175.22	182.65	4431.28	3396.2	4488.48	7398.64	5029.74	5798.84	6200.56	7262.07	8755.14	2390.65	3233.61
2007-10-25	153.8	5052.56	130.48	193.08	175.99	185.54	4154.53	3159.09	4223.84	7196.06	4705.67	5415.56	5945.72	6799.48	8589.22	2218.34	3048.62
2007-10-26	155.99	5094.77	132.06	195.52	181.9	188.98	4207.16	3158.47	4192.34	7503.65	4642.29	5423.67	5931.24	6910.73	8826.22	2208.6	3025.96
2007-10-29	158.4	5195.68	134.96	196.84	186.07	194.28	4194.68	3261.04	4244.9	7573.81	4739.02	5605.21	5947.84	7045.06	8986.2	2231.35	3136.2
2007-10-30	156.99	5285.19	134.11	194.11	184.56	190.25	4319.83	3351.7	4289.6	7613.36	4852.26	5702.83	5985.2	7345.22	9049.73	2269.66	3220.96
2007-10-31	156.52	5391.91	133.28	194.2	184.08	188.69	4452.09	3425.58	4429.77	8065.86	4972.74	5751.73	6130.15	7302.24	9144.18	2360.53	3231.14
2007-11-01	157.12	5301.56	134.04	193.39	186.45	193.58	4293.97	3338.69	4271.99	8165.9	4800.28	5548.94	5946.86	7543.44	9116.88	2273.92	3194.4
2007-11-02	156.12	5177.11	133.33	191.88	184.25	192.59	4181.38	3250.77	4142.24	7946.81	4634.29	5321.89	5836.52	7485.05	9079.03	2274.61	3059.14
2007-11-05	156.41	5096.9	134.09	191.07	183.23	191.24	4167.37	3289	4205.54	7597.54	4676.24	5312.69	5835.89	7019.69	8701.61	2354.72	3077.69
2007-11-06	157.9	5070.98	135.37	192.81	185.38	193.86	4197.33	3283.17	4248.99	7584.82	4658.5	5290.05	5803.01	6694.01	8689.47	2365.89	3068.08
2007-11-07	158.38	5094.6	136	192.61	186.88	196.06	4147.02	3270.52	4257.51	7644.01	4655.89	5292.51	5779.07	6869.9	8783.35	2343.24	3103.01
2007-11-08	157.41	4856.55	136.15	189.14	185.88	193.54	3982.73	3153.21	4098.83	7377.59	4423.68	5009.41	5540.39	6494.47	8337.5	2279.08	2920.75
2007-11-09	158.01	4804.02	136.75	190.21	185.33	193.44	3940.59	3087.07	4044.24	7353.69	4348.01	4874.24	5434.58	6511.11	8377.46	2264.11	2872.35
2007-11-12	156.05	4743.94	136.55	185.08	178.4	190.26	3908.4	3002.71	3957.43	7486.27	4279.26	4744.32	5417.66	6134.03	8466.68	2290.82	2779.23
2007-11-13	155.8	4717.24	137.07	183.7	177.06	189.81	3897.92	3030.83	3975.32	7321.63	4302.38	4737.02	5507.92	6169.59	8216.48	2303.57	2767.96
2007-11-14	156.73	4909.65	137.93	184.77	178.17	188.02	4038.57	3145.85	4126.41	7472.08	4478.6	4999.19	5710.68	6505.55	8526.14	2357.23	2895.99
2007-11-15	156.17	4847.94	137.63	184.86	172.93	188.73	4024.57	3088.43	4077.6	7340.96	4412.2	4936.82	5615.75	6409.45	8475.65	2319.46	2835.29
2007-11-16	154.53	4792.52	136.73	180.74	173.81	188.33	4053	3082.62	4075.39	7120.14	4386.08	4870.37	5597.61	6384.01	8286.7	2321.04	2814.77
2007-11-19	154.46	4802.79	137.22	179.18	172.51	191.78	4111.14	3132.33	4190.77	6973.67	4460.66	4925.16	5680.2	6321.68	8046.97	2388.64	2949.76
2007-11-20	151.23	4873.52	133.53	175.59	173.41	188.8	4198.4	3184.87	4244.37	7048.56	4562.74	5042.06	5749.97	6345.3	8118.57	2419.13	2970.63
2007-11-21	150.84	4804.23	134.92	171.01	171.83	192.73	4125.07	3132.62	4202.79	6964.78	4512.76	4969.7	5682	6296.1	7944.15	2379.86	2900.97
2007-11-22	152.73	4587.69	136.02	174.18	176.2	194.94	3981.59	2987.02	4000.43	6588.72	4292.59	4735.09	5439.89	6063.49	7585.1	2294.21	2878
2007-11-23	154.15	4669.86	136.86	176.11	178.78	202.57	4044.24	3036.59	4082.67	6639.8	4397.53	4811.29	5494.28	6146.91	7749.12	2329.08	2958.95
2007-11-26	154.07	4617.29	137.65	174.18	176.46	207.2	4042.47	3015.23	4054	6549.08	4358.27	4735.48	5515.89	6068.91	7614.84	2300.93	2944.11
2007-11-27	153.17	4539.06	135.91	174.12	179.55	204.5	3963.09	2962.29	3995.65	6330.87	4318.99	4700.89	5498.45	5907.73	7427.25	2273.86	2908.2
2007-11-28	152.37	4483.99	134.18	176.04	177.64	200.24	3911.54	2912.31	3951.18	6124.77	4277.61	4631.11	5436.01	5825.16	7407.2	2274.72	2843.91
2007-11-29	153.65	4657.04	134.38	179.54	177.96	206.4	4019.91	2995.84	4045.68	6341.88	4444.16	4748.23	5542.37	6140.03	7849.91	2326.07	3037.35
2007-11-30	152.57	4562.4	132.52	180.86	178.63	199.89	3923.07	2940.37	3960.66	6320.1	4362.31	4616.71	5460.87	5965.21	7672.81	2301.24	3011.12
2007-12-03	152.28	4599.91	132.73	179.67	175.32	200.79	3940.34	2944.96	3985.47	6570.73	4366.09	4640.47	5467.72	5891.2	7817.84	2344.34	3009.12
2007-12-04	151.33	4648.93	132.61	176.46	176.15	200.35	3963.06	2959.35	4000.16	6673.39	4408.01	4732.24	5504.17	5956.13	7891.83	2349.11	3039.15
2007-12-05	152.7	4772.06	133.75	179.26	175.98	197.9	4054.76	3058.03	4103.51	6782.19	4501.81	4931.97	5622.33	6118.31	8075.69	2385.38	3088.6
2007-12-06	151.28	4779.89	132.18	177.96	176.1	192.3	4055.2	3047.8	4140.56	6735.77	4529.18	4912.58	5659.96	6142.91	8093.03	2407.47	3065.19
2007-12-07	152.73	4849.72	134.04	178.55	177.94	195	4123.29	3121.34	4209.99	6774.29	4589.68	5015.9	5830.69	6236.19	8145.71	2426.14	3118.4
2007-12-10	153.91	4947.39	135.36	178.94	182.52	194.37	4243.66	3210.01	4358.5	6811.77	4723.88	5182.96	5999.78	6364.09	8096.59	2483.57	3192
2007-12-11	154.15	4963.34	135.71	178.58	183.26	195.31	4320.72	3252.62	4403.99	6690.62	4800.6	5182.69	6152.15	6394.25	7987.53	2541.06	3217.46
2007-12-12	152.27	4916.81	134.7	174.03	182.26	194.45	4392.09	3262.01	4429.8	6443.06	4805.71	5159.71	6209.28	6355.13	7706.11	2546.43	3199.21
2007-12-13	153.64	4736.43	135.97	175.77	183.04	197.78	4237.07	3173.84	4252.3	6125.12	4625.41	4935.89	6029.22	6085.92	7486.95	2475.93	3159.13
2007-12-14	153.48	4829.69	136.34	174.27	182.96	197.94	4368.31	3228.41	4365.53	6232.64	4682.24	5040.57	6396.59	6100.11	7614.72	2552.42	3200.72
2007-12-17	154.03	4737.63	137.51	173.7	183.04	197.9	4434.96	3194.08	4459.31	5869.78	4656.63	4944.29	6426.54	5962.46	7204.7	2589.8	3172.51
2007-12-18	152.03	4708.18	135.36	171.02	183.32	196.37	4373	3191.34	4384.28	5883.06	4610.43	4965.06	6265.76	5902.59	7185.56	2586.27	3129.06
2007-12-19	152.8	4819.51	135.59	173.15	185.05	195.86	4439.47	3260.56	4446.18	6042.55	4712.12	5123.95	6328.37	6028.49	7367.76	2637.89	3307.52
2007-12-20	153.52	4902.11	135.7	175.84	184.2	198.78	4489.19	3302.76	4492.53	6199.1	4795.11	5176.09	6394.42	6263.73	7518.56	2652.55	3328.2
2007-12-21	154.32	4967.33	135.65	179.06	184.76	196.62	4552.33	3352.85	4564.23	6205.59	4895.61	5292.07	6492.4	6310.24	7550.31	2684.93	3342.82
2007-12-24	156.45	5066.51	135.91	184.08	191.29	199.28	4670.49	3426.9	4643.36	6283.91	4982.52	5356.21	6601.02	6484.34	7766.65	2707.66	3475.52
2007-12-25	155.59	5083.08	136.02	181.28	189.22	199.12	4695.1	3440.51	4689.07	6184.93	5023.86	5449.59	6702.93	6427.22	7687.97	2733.32	3508.98
2007-12-26	157.31	5141.34	137.98	182.77	190.36	201.11	4825.53	3519.49	4777.9	6264.19	5073.98	5537.56	6828.86	6486.83	7644.32	2796.41	3532.21
2007-12-27	156.24	5231.87	136.78	181.84	189.42	199.39	4845.33	3594.86	4802.8	6550.77	5132.43	5599.84	6863.67	6582.97	7848.26	2812.51	3780.36
2007-12-28	156.05	5205.74	137.84	178.9	188.65	199.05	4824.07	3550.13	4774.62	6565.6	5102.41	5580.3	6882.83	6485.71	7840.7	2800.43	3740.07
2008-01-02	155.72	5278.92	137.4	178.7	188.26	200.87	5005.35	3613.89	4939.75	6789.21	5215.39	5649.17	6969.74	6431.3	7787.2	2913.28	3808.14
2008-01-03	157.32	5329.96	138.35	181.49	189.28	204.95	5052.49	3700.9	5010.74	6785.77	5305.57	5821.84	6960.76	6545.73	7638.11	2956.59	3714.53
2008-01-04	159.37	5380.78	138.8	186.55	195.09	209.92	5016.07	3715.97	4992.86	6956.12	5335.39	5890.86	6984.53	6586.34	7805.23	2936.43	3754.85
2008-01-07	158.85	5459.6	139.18	185	190.96	206.82	5068.93	3734.19	5024.16	7103.99	5426.48	5983.56	7011.67	6690.83	7958.68	2986.51	3780.07
2008-01-08	159.02	5406.77	138.13	186.78	194.79	207.69	4922.58	3649.09	4929.45	6914.28	5325.11	5931.25	6947.46	6687.77	8099.95	2893.54	3709.52
2008-01-09	160.84	5505.88	138.97	191.59	195.72	207.68	5007.92	3701.37	5036.36	7036.46	5415.26	6117.13	7072.98	6800.1	8165.18	2960.3	3746.41
2008-01-10	159.48	5557.09	138.45	188.44	194.19	206.25	4972.99	3698.7	5073.01	7252.81	5432	6201.98	7149.93	6868.26	8203.1	2957.88	3972.3
2008-01-11	161.19	5577.2	139.34	192.14	195.41	206.72	4916.07	3648.28	5061.64	7301.94	5430.84	6146.28	7124.66	6812.41	8545.14	2951.45	3980.42
2008-01-14	162.03	5616.75	140.63	191.33	197.35	207.48	4979.91	3644.33	5137.92	7384.37	5478.61	6202.24	7297.61	6784.75	8527.37	3013.86	4020.38
2008-01-15	160.38	5597.5	139.46	187.86	196.73	205.67	5015.61	3684.94	5177.22	7246.14	5489.82	6240.95	7347.73	6713.07	8330.76	3030.19	3998.34
2008-01-16	157.93	5432.36	138	183.89	192.2	199.58	5101.53	3567.89	5091.14	6897.81	5362.13	6034.99	7247.14	6569.43	7916.87	3017.38	3900.04
2008-01-17	159.07	5293.28	138.43	186.56	193.38	199.84	5040.5	3429.36	4987.02	6711.97	5194.56	5814.85	6986.21	6360.86	7838.99	3007.93	4003.86
2008-01-18	157.04	5341.16	135.89	185.7	191.21	196.89	5018.58	3518.53	5045.41	6780.13	5236.06	5857.19	6979.11	6421.3	7850.87	3107.17	4138.49
2008-01-21	157.61	5084.98	136.29	186.93	190.5	196.07	4815.31	3363.8	4831.34	6403	5016.44	5557.95	6696.9	6131.51	7364.01	3017.8	4013.35
2008-01-22	153.7	4688.1	133.03	181.88	185.78	187.6	4413.66	3082.66	4452.19	5853.11	4596.45	5145.5	6409.08	5630.74	6815.3	2760.48	3646.39
2008-01-23	154.88	4913.08	134.15	182.92	188.61	189.82	4694.79	3226.59	4704.08	6133.23	4816.42	5403.86	6837.83	5841.4	7040.6	2909.28	3966.11
2008-01-24	155.18	4988.54	133.34	185.67	189.82	191.88	4811.97	3285.28	4793.94	6270.99	4914.8	5463.69	7038.49	5967.92	6987.24	3006.32	4111.27
2008-01-25	156.57	5031.21	134.78	186.52	192.31	195.43	4818.82	3289.54	4804.29	6572.88	4910.56	5496.19	6904.77	5979.67	7179.99	2992.18	4110.65
2008-01-28	155.78	4686.91	135.04	183.64	190.21	192.92	4510.57	3018.35	4504.48	6120.03	4543.63	5101.85	6476.03	5685.64	6650.52	2815.63	3859.92
2008-01-29	157.9	4731.1	136.03	188.24	192.1	194.91	4578.9	3083.23	4553.59	6234.58	4591.52	5144.74	6562.62	5709.83	6640.75	2884.83	3894.18
2008-01-30	157.82	4692.88	135.52	189.02	191.49	196.09	4601.19	3100.9	4550.91	6304.77	4596.52	5168.37	6585.9	5550.41	6370.14	2840.86	3844.33
2008-01-31	158.56	4583.53	135.87	190.95	191.73	195.24	4422.3	3006.05	4419.02	6248.55	4486.22	5056.35	6324.27	5396.53	6310.82	2704.79	3679.64
2008-02-01	159.76	4501.31	137.13	191.88	193.63	196.18	4258.72	2892.84	4284.93	6152.28	4388.04	4918.37	6106.21	5349.57	6426.45	2549.62	3604.8
2008-02-04	161.24	4872.52	138.17	194.49	195.19	194.14	4605.92	3115.55	4620.02	6624.77	4739.4	5351.66	6560.91	5798.96	6991.84	2762.46	3902.17
2008-02-05	162.25	4854.67	139.51	194.79	195.44	194.66	4606.63	3160.93	4613.21	6541.79	4739.35	5373.42	6555.44	5662.12	6919.88	2789.73	3883.05
2008-02-13	162.92	4767.39	140.25	195.47	195.39	197.7	4577.87	3159.7	4558.1	6449.93	4687.03	5281.93	6473.09	5536.68	6639.46	2776.19	3840.23
2008-02-14	164.8	4837.98	142.24	197.96	194.01	199.91	4738.36	3208.91	4639.55	6464.44	4763.41	5363.97	6539.27	5608.95	6739.09	2821.15	3927.95
2008-02-15	165.34	4780.94	143.29	196.9	194.15	202.97	4731.69	3185.96	4601.79	6345.6	4702.93	5345.78	6500.2	5493.47	6579.7	2798.66	3985.65
2008-02-18	168.57	4890.52	146.85	200.08	197.04	203.94	4880.66	3230.62	4737.88	6531.59	4812.52	5465.72	6695.75	5564.43	6699.5	2886.79	4076.16
2008-02-19	168.75	4994.95	147.01	200.66	196.46	206.76	4942.31	3285.06	4831.05	6651.63	4919.31	5621.89	6781.76	5728.78	6826.2	2950.35	4103.95
2008-02-20	168.72	4898.79	146.72	200.93	196.23	209.02	4915.96	3246.67	4770.02	6421.19	4843.9	5586.62	6805.86	5653	6491.18	2898.12	3972.52
2008-02-21	171.8	4887.4	149.16	204.8	201.74	211.85	4978.71	3234.98	4811.7	6314.77	4824.41	5653.27	6788.81	5669.89	6322.39	2953.42	3962.62
2008-02-22	171.72	4726.05	148.17	206.95	200.55	208.06	4857.45	3148.54	4722.72	6104.55	4668.32	5489.38	6605.99	5426.36	5996.12	2901.14	3860.19
2008-02-25	174.77	4550.38	150.33	212.23	201.42	210.23	4743.53	3053.43	4557.86	5842.15	4481.29	5329.19	6402.78	5095.88	5810.23	2805.16	3586.56
2008-02-26	171.07	4546.91	148.72	203.52	195.61	207.61	4702.93	3105.08	4508.91	5843.85	4501.84	5251.54	6267.94	5058.76	5983.27	2804.19	3478.64
2008-02-27	172.98	4666.5	149.88	207.1	194.94	209.92	4765.54	3212.36	4597.75	6006.02	4616.76	5360.53	6468.55	5177.61	6200.53	2886.95	3547.57
2008-02-28	173.98	4655.41	149.71	210.44	195.64	215.66	4790.65	3184.11	4584.43	5954.23	4597.09	5412.11	6443.19	5148.71	6158.7	2904.85	3471.81
2008-02-29	176.15	4710.78	152.64	210.62	198.1	215.96	4835.86	3226.32	4645.48	6037.19	4676.07	5452.72	6526.42	5177.51	6230.82	2954.11	3522.44
2008-03-03	180.31	4837.49	157.63	213.11	200.38	218.39	5038.37	3337.09	4765.92	6154.97	4806.69	5595.04	6883.34	5290.91	6333.74	3062.15	3598.3
2008-03-04	178.23	4737.37	154.76	213.7	195.39	215.59	4980.59	3289.9	4716.71	5945.6	4723.78	5510.36	6926.37	5187.94	6024.46	3038.17	3511.82
2008-03-05	175.72	4709.24	152.75	210.28	193.16	211.36	4997.94	3286.47	4718.16	5965.5	4687.92	5402.2	6906.85	5089.96	6018.68	3081.51	3563.96
2008-03-06	177.26	4754.87	152.96	214.9	192.94	216.94	4977.9	3291.2	4765.37	6013.39	4736.29	5456.11	6867.63	5151.51	6179.34	3063.71	3543.43
2008-03-07	174.66	4682.51	149.48	214.14	192.31	216.83	4885.93	3230.73	4672.49	6023.31	4661.81	5377.69	6757.68	5119.94	6052.59	2987.11	3431.69
2008-03-10	171.04	4499.18	146.03	210.14	192.52	214.73	4701.4	3142.9	4498.04	5772.73	4476.01	5154.09	6555.27	4953.98	5756.82	2891.77	3291.45
2008-03-11	172.32	4521.21	148.75	208.24	191.83	216.39	4768.57	3175.7	4504.24	5787.11	4492.84	5143.26	6656.53	5081.76	5745.14	2949.85	3264.84
2008-03-12	168.5	4390.25	145.08	204.01	188.09	215.49	4635.46	3083.45	4371.37	5541.38	4346.89	5014.3	6498.96	5055.9	5544.41	2857.96	3118.13
2008-03-13	169.48	4263.02	146.6	204.44	184.45	215.57	4499.79	2956.12	4212.71	5340.87	4152.81	4806.98	6269.27	5101.82	5491.06	2783.19	3259.22
2008-03-14	170.23	4225.52	146.29	206.72	189.07	218.29	4454.08	2936.95	4164.14	5303.4	4100.85	4791.56	6221.2	5067.6	5418.91	2745.68	3192.21
2008-03-17	168.59	3998.72	143.06	207.94	191.19	222.76	4120.2	2733.01	3863.37	5183.77	3822	4471.61	5838.01	4854.5	5324.08	2513.23	3049.62
2008-03-18	162.76	3774.53	138.29	199.08	189.22	214.85	3825.78	2537.16	3603.6	4908.81	3575.82	4196.74	5418.12	4640.99	5171.18	2333.65	2937.58
2008-03-19	162.93	3912.31	138.8	199.35	186.18	216.78	3993.99	2642.85	3730.66	5191.23	3705.62	4354.98	5635.27	4734.75	5310.23	2444.33	3005.24
2008-03-20	159.83	4036.77	137.16	193.32	182.42	209.13	4146.12	2739.91	3887.54	5457.08	3848.16	4489.4	5820.38	4699.71	5451.32	2531.46	3098.45
2008-03-21	160.31	4077.19	136.14	197.21	184.3	209.86	4187.8	2760.01	3950.3	5516.47	3897.19	4632.11	5832.53	4655.38	5411.23	2551.33	3135.68
2008-03-24	161.01	3917.61	137.61	196.11	184.24	208.05	4112.12	2690.16	3838.03	5239.13	3754.92	4437.66	5687.04	4452.48	5100.5	2502.74	3094.04
2008-03-25	163.37	3966.69	139.8	198.78	187.66	210.02	4126.48	2716.87	3889.61	5469.49	3833.08	4500.18	5703.32	4379.06	5131.84	2531.27	3129.32
2008-03-26	163.3	3970.03	140.06	197.66	186.84	211.68	4084.29	2722.39	3886.95	5428.79	3823.47	4509.19	5655.87	4392.56	5196.08	2521.64	3150.21
2008-03-27	162.76	3791.77	138.76	198.84	187	215.35	3868.85	2560.08	3696.07	5391.79	3634.89	4262.91	5429.23	4121.49	5046.33	2362.3	2985.72
2008-03-28	162.66	3949.03	137.67	201.2	186.86	214.67	3987.69	2632.4	3821.04	5697.81	3774.56	4387.93	5550.49	4309.14	5409.04	2406.6	3078.78
2008-03-31	163.19	3807.59	138.41	200.76	189.05	213.48	3829.84	2505.51	3648.03	5531.14	3630.82	4193.28	5412.78	4184.51	5300.38	2291.47	2985.83
2008-04-01	157.58	3573.4	132.46	195.68	184.56	208.26	3523.67	2319.31	3368.74	5108.54	3386.09	3864.96	5036.06	4079.7	5194.09	2114.41	2727.97
2008-04-02	158.47	3502.33	132.49	198.64	185.11	211.95	3368.58	2255.38	3230.9	4993.25	3275.31	3742.55	4832.87	4050.02	5363.37	2003.67	2613.95
2008-04-03	159.41	3600.9	133.01	200.57	186.08	215.58	3454.12	2340.93	3326.53	5011.32	3361.34	3915.08	4929.86	4171.69	5498.15	2046.71	2672.09
2008-04-07	161.39	3802.4	135.52	202.02	185.08	217.93	3692.49	2471.01	3534.64	5286.23	3575.11	4167.2	5261.49	4356.59	5685.46	2164.24	2838.01
2008-04-08	159.77	3856.09	134.28	199.73	181.82	216.91	3761.63	2513.9	3611.61	5442.41	3648.35	4207.31	5395.96	4401.41	5674.46	2182.8	2877.47
2008-04-09	160.6	3652.9	135.44	199.84	181.49	218.46	3589.24	2353.42	3430.4	5113.83	3436.71	4041.72	5120.26	4200.09	5326.59	2044	2758.59
2008-04-10	161.84	3727.81	137.1	201.11	179.25	220.46	3679.2	2398.56	3498.12	5205.6	3508.23	4138.68	5228.99	4330.37	5403.53	2080.73	2782.25
2008-04-11	160.88	3763	136.99	198.65	177.3	218.21	3734.85	2406.55	3557.67	5218.58	3545.08	4162.38	5253.36	4360.21	5473.76	2111.87	2837.18
2008-04-14	161.65	3516.39	139.35	195.37	177.8	219.71	3550.13	2270.02	3339.62	4746.3	3307.36	3889.01	4999.36	4183.63	5065.09	1942.24	2673.09
2008-04-15	163.4	3577.8	141.43	196.13	177.57	222.74	3661.47	2326.67	3429.95	4660.36	3384.72	3978.84	5122.02	4261.1	5102.16	2007.04	2732.17
2008-04-16	162.94	3489.34	141.07	195.41	177.65	222.95	3622.19	2204.29	3346.35	4460.15	3277.33	3854	5106.65	4310.46	4989.83	1942.81	2723.42
2008-04-17	162.94	3379.92	140.52	196.61	178.96	224.44	3524.54	2071.02	3222.13	4288.8	3162.67	3725.38	5030.97	4167.26	4894.48	1873.75	2666.78
2008-04-18	163.01	3254.09	141.21	195.24	177.9	225.47	3414.44	1955.5	3104.18	4101.82	3004.52	3555.06	4942.82	3999.33	4832.52	1778.92	2552.44
2008-04-21	160.57	3245.13	137.96	194.39	178.02	224.3	3403.27	1962.86	3095.6	3895.43	2998.26	3509.05	4937.7	4030.75	4942.98	1738.68	2580.72
2008-04-22	160.07	3256.98	137.07	195.07	175.75	221.93	3369.22	1966.35	3060.19	3962.3	2996.51	3474.49	4841.3	4060.37	5119.25	1712.72	2576.62
2008-04-23	161.84	3409.83	139.18	196.15	176.85	222	3515.46	2035.05	3202.64	4160.71	3127.02	3646.5	5067.19	4269.68	5380.06	1789.87	2704.76
2008-04-24	162.25	3725.79	139.22	197.73	178.3	222.84	3822.76	2212.11	3490.33	4563.54	3414.22	3977.3	5529.43	4667.61	5899.18	1958.61	2966.19
2008-04-25	160.81	3755.09	137.86	196.16	177.62	220.36	3816.26	2221.8	3512.58	4738.55	3458.32	4033.21	5445.94	4612.99	5901.85	1994.86	2898.5
2008-04-28	162.95	3692.09	139.64	198.45	182.68	225.23	3786.79	2192.32	3477.64	4607.7	3405.38	3950.84	5453.5	4510.08	5801.67	1972.95	2791.72
2008-04-29	161.58	3735.56	137.94	197.54	182.41	223.04	3812.89	2286.2	3509.93	4630.53	3439.32	3980.21	5432.15	4602.73	5883.61	1997.34	2801.6
2008-04-30	161.7	3907.6	138.18	196.96	184.07	224.94	3944.61	2398.9	3665.54	4853.89	3592.83	4147.54	5636.13	4758.98	6231.25	2074.26	2969.08
2008-05-05	162.17	4012	139.46	194.78	186.77	225.77	4110.62	2468.99	3774.54	5011.83	3732.39	4297.01	5768.82	4854.9	6247.43	2153.51	3034.08
2008-05-06	163.56	3973.97	140.97	195.88	188.39	229.56	4075.82	2493.85	3748.58	4956.75	3662	4256.97	5718.02	4880.53	6131.65	2154.1	3047.68
2008-05-07	161.86	3789.48	139.97	194.61	186.61	230.75	3949.86	2411.22	3582.76	4622.45	3489.13	4048.16	5474.95	4771.26	5784.86	2050.87	3008.39
2008-05-08	162.46	3898.91	140.88	194.66	187.16	233	4104.92	2448.81	3687.89	4734.67	3579.83	4171.22	5616.47	5054.14	5850.62	2127.41	3248.35
2008-05-09	162.88	3863.43	141.3	192.32	187.82	232.66	4123.24	2444.86	3694.18	4593.97	3561.06	4197.05	5607.66	5043.03	5638.86	2135.3	3206.2
2008-05-12	164.65	3901.45	144.52	189.61	193.67	233.81	4324.64	2463.3	3729.85	4590.9	3596.38	4256.85	5801.47	4961.18	5714.41	2164.04	3165.51
2008-05-13	164.75	3862.33	143.61	191.93	194.89	233	4601.04	2415.55	3677.71	4492.75	3551.83	4276.28	5864.13	4913.09	5556.61	2099.23	3066.02
2008-05-14	165.01	3977.75	144.01	190.8	198.02	232.62	4571.33	2464.46	3771.77	4677.5	3662.62	4400.87	5887.72	5069.14	5806.88	2180.94	3145.94
2008-05-15	164.22	3948.28	143.14	189.47	198.53	233.14	4392.9	2505.77	3724.32	4672.78	3658.27	4376.1	5851.47	5032.24	5717.71	2169.32	3069.48
2008-05-16	165.96	3926.21	143.88	193.34	202.99	234.7	4336.38	2445.57	3673.66	4612.09	3663.37	4333	5795.39	4983.36	5773.67	2163.6	3055.24
2008-05-19	165.07	3908.73	143.03	193.22	197.33	238.59	4378.25	2435.57	3654.44	4493.6	3658.1	4326.57	5713.38	5099.52	5695.12	2140.15	3078.24
2008-05-20	165.03	3696.1	143.22	193.06	198.14	237.88	4044.92	2321.05	3450.45	4252.14	3467.84	4068.87	5365.59	4860.62	5413.77	2005.93	2898.57
2008-05-21	163.75	3772.49	142.05	190.71	197.95	239.28	4149.76	2398.26	3504.64	4335.79	3503.87	4167.72	5446.04	5097.24	5471.53	2034.09	2979.48
2008-05-22	165.2	3709.01	143.26	192.46	199.9	243.71	4060.95	2428.15	3442.77	4194.61	3420.39	4080.65	5359.2	5150.28	5325.12	2008.08	3014.43
2008-05-23	164.79	3671.87	142.76	190.58	205.81	244.75	3994.42	2409.59	3408.05	4138.4	3364.54	3979.33	5293.25	5125.48	5312.34	2066.62	3184.38
2008-05-26	166.61	3560.33	144.52	191.8	211.79	246.93	3935.03	2370.65	3294.98	4047.3	3266.2	3843.99	5224.77	4885.52	5113.01	1993.78	3185.79
2008-05-27	166.89	3576.67	144.93	190.33	215.42	245.3	3970.28	2366.61	3300.85	4121.36	3281.46	3881.47	5224.4	4806.9	5175.92	1984	3171.16
2008-05-28	166.5	3676.51	144.38	190.76	214.67	240.1	4060.92	2415.48	3400.19	4250.5	3380.66	3983.42	5340.32	4903.83	5373.14	2040.42	3182.88
2008-05-29	165.42	3581.51	143.8	187.8	214.75	239.07	3966.2	2373.67	3303.37	4088	3289.42	3877.13	5207.97	4860.9	5194.03	1997.2	3176.6
2008-05-30	163.04	3606.5	141.85	185.29	208.6	237.49	3989.69	2425.08	3316.12	4139.09	3312.6	3885.7	5200.65	4789.62	5307.14	2015.72	3164.09
2008-06-02	163.14	3624.73	142.63	183.94	205.54	238.38	4055.78	2487.83	3327.07	4108.16	3330.34	3899.28	5211.8	4822.6	5333.74	2023.16	3196.67
2008-06-03	164.48	3611.98	143.66	185.09	207.98	246.96	4034.57	2453.48	3325.94	4148.53	3332.41	3870.94	5185.47	4851.03	5293.56	2011.26	3096.81
2008-06-04	163.31	3545.49	142.79	183.26	204.82	243.31	3967.59	2404.32	3273.04	4238.19	3272.64	3781.67	5074.35	4709.99	5208.02	1942.75	2868.22
2008-06-05	163.93	3508.51	143.9	183.83	206.86	242.16	3936.71	2384.24	3246.76	4186.34	3255.95	3712.53	5007.17	4536.14	5227.05	1922.51	2864.49
2008-06-06	166.36	3485.04	146.56	185.18	208.98	246.22	3874.81	2360.93	3227.44	4128.7	3217.3	3714.74	4997.58	4516.36	5215.35	1913.01	2781.24
2008-06-10	167.19	3197.55	148.01	183.16	213.07	250.91	3565.4	2191.74	2944.94	3730.09	2926.22	3402.56	4629.86	4308.06	4743.62	1734.61	2566.28
2008-06-11	167.55	3127.73	148.34	183.3	218.04	253.41	3515.26	2141.09	2854.86	3546.7	2854.05	3308.25	4619.98	4307.87	4634.38	1714.9	2561.96
2008-06-12	168.63	3078.28	149.93	182.7	219.03	255.02	3466.43	2115.89	2814.13	3581.34	2808.61	3282.76	4513.38	4221.91	4483.99	1692.91	2520.94
2008-06-13	169.05	2963.7	150.01	183.37	219.17	258.8	3358.28	2031.27	2699.72	3375.23	2694.66	3166.72	4327.1	4087.74	4391.1	1599.13	2408.82
2008-06-16	170.85	2928.39	151.96	184.36	224.47	258.86	3332.36	2008.4	2639.39	3372.51	2635.44	3123.08	4224.78	4009.23	4436.04	1582.94	2332.89
2008-06-17	170.47	2803.34	150.77	186.26	224.61	257.8	3169.7	1922.08	2503.72	3164.06	2486.24	2970.32	4081.3	3919.28	4323.93	1508.68	2296.01
2008-06-18	171.08	2953.03	151.7	186.89	222.04	260.31	3346.23	2016.48	2632.2	3294.76	2623.85	3145.18	4286.26	4184.82	4523.69	1591.59	2409.8
2008-06-19	171.13	2730.36	151.05	188.96	222.51	265.7	3074.28	1902.4	2410.01	2993.64	2419.36	2882.7	3995.43	4011.66	4180.38	1450.05	2210.21
2008-06-20	170.14	2802.93	149.99	189.34	220.01	257.99	3157.85	2019.86	2455.56	3046.51	2470.51	2916.33	4108.11	4033.01	4404.21	1488.09	2267.64
2008-06-23	170.54	2746.69	149.35	190.1	225.63	261.77	3146.51	1996.91	2421.65	2990.49	2425.64	2854.59	4007.48	3874.66	4320.6	1474.56	2248.02
2008-06-24	169.61	2813.83	148.74	188.13	226.23	258	3247.94	2014.52	2504.28	3123.61	2492.82	2887.7	4124.05	3937.29	4421.15	1528.31	2365.86
2008-06-25	170.75	2939.44	150.11	188.3	229.97	258.59	3401.88	2081.59	2645.55	3294.14	2610.45	3034.38	4383.85	4091.32	4541.89	1606.59	2455.37
2008-06-26	170.91	2956.09	150.46	188.21	227.07	256.68	3443.25	2081.18	2673.27	3325.1	2628.93	3075.94	4421.37	4130.9	4506.04	1621.07	2419.66
2008-06-27	172.14	2782.99	151.98	188.5	228.46	261.08	3239.62	1986.51	2509.48	3080.37	2450.44	2882.03	4184.9	3971.44	4263.44	1509.92	2300.38
2008-06-30	172.85	2768.77	151.83	190.99	227.82	264.56	3273.99	1951.54	2506.05	3099.23	2459.9	2868.52	4228.87	3936.64	4167.68	1498.44	2319.41
2008-07-01	172.86	2685.27	152.15	190.45	227.45	264.58	3217.35	1908.28	2466.39	2977.86	2399.78	2802.58	4160.91	3863.89	3945.96	1456.28	2276.74
2008-07-02	174.27	2695.58	153.49	192.02	229.67	269.46	3280.74	1930.12	2490.53	3025.46	2437.58	2828.41	4229.24	3834.99	3868.85	1485.69	2347.48
2008-07-03	172.28	2769.98	151.06	192.62	221.39	273.37	3432.81	1987.56	2579.43	3124.88	2526.5	2944.17	4440.46	3845.72	3895.2	1565.59	2420.59
2008-07-04	172.46	2755.11	152.23	189.78	224.34	274.95	3442.26	1987.88	2595.99	3197.08	2511.55	2899.2	4467.48	3624.35	3920.66	1582.65	2395.75
2008-07-07	171.06	2897.23	150.05	190.02	225.1	273.47	3582.93	2061.21	2734.63	3411.15	2650.34	3059.61	4639.86	3742.67	4157.3	1656.84	2481.01
2008-07-08	169.24	2921.86	146.79	190.35	223.2	273.46	3600.18	2063.23	2781.01	3471.64	2672.73	3097.36	4660.62	3855.49	4135.37	1694.45	2454.09
2008-07-09	168.76	3028.07	147.63	188.13	220.14	269.41	3684.08	2107.02	2848.9	3671.49	2756.65	3208.54	4722.93	3975.42	4363.22	1729.61	2515.53
2008-07-10	168.37	2980.56	146.88	188.68	219.42	269.19	3593.15	2070.17	2794.56	3651.46	2721.12	3143.83	4614.3	3930.95	4311.6	1680.4	2443.19
2008-07-11	171.2	2960.63	149.63	190.5	226.26	278.88	3588.5	2064.97	2768.06	3579.68	2692.8	3126.01	4562.25	3945.29	4291.11	1681.74	2431.34
2008-07-14	169.98	2991.53	148.24	190.4	224.48	278.6	3659.55	2082.47	2803.43	3600.27	2719.95	3172.65	4635.67	3967.9	4319.41	1723.67	2447.22
2008-07-15	170.1	2876.09	148.94	189.27	221.57	280.85	3538.38	2021.08	2722.58	3401.98	2625.39	3068.33	4561.14	3828.96	4077.84	1678.43	2357.68
2008-07-16	168.74	2759.57	147.99	188.14	217.4	275.24	3400.58	1937.68	2608.16	3159.29	2520.61	2908.34	4468.43	3735.75	3922.88	1588.85	2334.48
2008-07-17	169.23	2731.78	148.62	187.26	220.37	276.7	3450.92	1896.43	2576.11	3084.76	2498.18	2876.59	4502.61	3665.77	3897.22	1555.08	2296.49
2008-07-18	167.75	2828.22	146.61	187.66	219.09	272.73	3492.97	1948.76	2655.56	3213.95	2601.99	2976.31	4624.6	3718.55	4074.38	1622.09	2437.66
2008-07-21	165.11	2928.55	142.62	187.68	219.95	273.22	3635.67	1998.24	2769.69	3407.71	2694.87	3076.55	4759.87	3827.68	4216.22	1688.96	2467.65
2008-07-22	164.83	2925.71	142.66	188.48	217.16	268.4	3634.76	1995.12	2780.52	3401.45	2701.93	3082.27	4730.14	3803.4	4201.57	1693.09	2457
2008-07-23	162.64	2903.3	140.07	187.55	213.76	263.02	3593.08	1984.46	2761.06	3389.44	2674.07	3041.26	4701.23	3727.34	4208.44	1684.84	2443.91
2008-07-24	162.91	2993.18	140.91	186.04	215.74	262.17	3645.44	2021.21	2835.71	3586.81	2745.43	3112.27	4773.88	3783.03	4419.43	1734.17	2494.44
2008-07-25	163.03	2957.34	141.22	185.11	217.83	262.48	3622.18	2014.73	2811.91	3547.06	2718.27	3059.95	4788.68	3688	4362.06	1720	2462.91
2008-07-28	163.44	2983.23	141.94	186.1	216.53	259.88	3673.94	2042.73	2826.27	3593.07	2756.43	3085.5	4814.27	3762.28	4365.23	1742.36	2473.88
2008-07-29	161.32	2926.4	138.65	185.7	217.99	260.22	3637.58	2006.63	2766.1	3484.31	2691.38	3017.39	4730.25	3798.5	4268.69	1692.83	2418.44
2008-07-30	161.47	2906.18	139.53	184.76	218.6	255.6	3609.09	2001.7	2747.84	3453.22	2674.08	2995.72	4697.51	3730.55	4254.16	1699.97	2403.87
2008-07-31	162.35	2820.42	139.74	186.86	219.44	260.61	3494.1	1943.69	2643.27	3318.93	2597.25	2908.51	4589.75	3630.35	4140.16	1630.89	2356.62
2008-08-01	159.88	2857.88	136.97	185.59	216.57	256.15	3525.88	1954.17	2688.7	3408.17	2627.94	2904.43	4623.02	3560.5	4292.17	1659.88	2393.82
2008-08-04	156.72	2789.69	132.55	184.6	214.79	256.64	3454.14	1924.57	2627.88	3305.23	2556.29	2805.91	4608.73	3480.93	4193.24	1609.47	2359.09
2008-08-05	151.96	2715.79	129.02	179.07	206.86	244.78	3339.22	1895.08	2547.14	3155.65	2503.41	2698.54	4497.22	3309.66	4153.85	1576.79	2340.88
2008-08-06	152.92	2731.76	129.56	180.65	209.28	242.32	3338.51	1896.55	2553.2	3148.45	2512.12	2697.56	4504.87	3313.01	4243.09	1585.13	2342.57
2008-08-07	152.73	2734.73	129.96	180.47	204.09	243.36	3325.77	1908.19	2581.38	3214.2	2517.78	2697.89	4477.19	3319.53	4208.72	1599.61	2347.94
2008-08-08	151.47	2590.26	128.82	178.9	203.38	239.23	3142.13	1824.41	2412.9	2960.43	2366.18	2540.68	4285.92	3206.43	4016.32	1483.67	2280.68
2008-08-11	147.4	2443.04	125.26	174.04	198.73	230.69	2984.27	1725.88	2243.7	2761.43	2208.91	2374.41	3995.41	3040.2	3871.77	1386.97	2129
2008-08-12	147.65	2425.95	126.6	171.52	200.34	226.84	2985.08	1728.78	2215.22	2722.94	2193.23	2374.84	3977.43	3071.15	3808.99	1368.67	2093.18
2008-08-13	150.44	2426.13	129.6	173.66	202.97	232.9	3017.98	1740.67	2212.85	2747.43	2198.46	2388.68	4017.69	3112.17	3748.79	1362.89	2062.22
2008-08-14	151.47	2427.53	130.35	175.86	200.35	236.57	3031.62	1745.38	2229.26	2772.86	2206.41	2379.07	4051.65	3107.34	3734.06	1369.46	2024.91
2008-08-15	147.29	2428.74	126.26	171.55	197.03	226.13	3009.49	1750.16	2224.39	2724.85	2206.56	2380.04	4058.77	3102.24	3774.77	1364.38	1965.06
2008-08-18	151.39	2285.69	129.8	176.53	200.72	237.24	2809.78	1694.99	2083.59	2535.67	2068.26	2225.47	3845.38	2892.66	3590.53	1262.15	1810.36
2008-08-19	149.53	2320.95	128.85	173.27	196.3	230.94	2839.12	1739.45	2122.24	2579.96	2101.03	2252.45	3875.38	2891.64	3675.99	1273.97	1806.88
2008-08-20	152.55	2505.47	131.42	177.24	198.77	236.2	3063.74	1804.92	2289.82	2814.91	2272.61	2421.04	4147.38	3124.26	4005.59	1380.78	1938.65
2008-08-21	153.35	2417.25	131.48	178.5	201.43	244.39	2910.11	1722.45	2209.47	2737.73	2192.59	2335.07	4010.73	2976.14	3899.77	1345.91	1815.58
2008-08-22	154.22	2376.66	131.48	180.84	203.62	248.37	2830.48	1680.46	2165.59	2678	2167.15	2290.01	3916.49	2957.57	3841.95	1315.77	1780.82
2008-08-25	154.27	2371.49	133.08	179.07	201.97	242.4	2810.88	1668.1	2150.32	2661.68	2160.23	2276.56	3901.58	2949.09	3862.66	1310.61	1785.46
2008-08-26	151.92	2291.01	130.47	177.48	201.15	238.46	2701.07	1602.54	2050.32	2562.02	2066.87	2176.55	3733.96	2846.15	3814.98	1242.44	1720.45
2008-08-27	153.7	2284.65	132.71	178.52	202.91	243.03	2626.36	1596.63	2046.09	2595.37	2039.59	2173.18	3670.68	2804.99	3861.68	1236.78	1691.75
2008-08-28	153.02	2292.77	131.79	178.19	202.5	244.86	2621.88	1599.12	2043.75	2558.02	2043.96	2184.66	3679.03	2820.3	3907.7	1232.74	1677.07
2008-08-29	152.92	2350.94	132.51	176.25	201.38	243.09	2687.99	1630.17	2102.56	2669.29	2106.91	2245.53	3772.89	2884.87	3974.46	1274.52	1705.94
2008-09-01	153.21	2271.99	133.72	174.57	200.44	245.95	2591.11	1591.63	2031.87	2600.01	2062.51	2174.42	3653.55	2807.08	3786.77	1232.55	1640.69
2008-09-02	149.93	2256.45	130.5	171.93	196.01	232.9	2590.64	1603.3	2014.96	2598.93	2059.82	2176.49	3582.58	2759.92	3730.08	1246.89	1670.39
2008-09-03	150.15	2222.04	130.59	172.92	196.28	229.85	2559.51	1615.32	1993.85	2568.27	2041.59	2161.63	3479.38	2648.67	3654.89	1238.07	1666.11
2008-09-04	149.94	2229.64	129.86	173.68	196.3	232.05	2580.22	1637.08	2010	2587.72	2033.38	2182.77	3517.67	2642.77	3647.32	1252.11	1680.52
2008-09-05	148.24	2154.86	128.48	170.88	196.53	225.54	2489.76	1607.39	1939.41	2450.35	1961.65	2106.84	3419.62	2545.81	3537.72	1206.48	1627.93
2008-09-08	146.69	2088	127.83	167.26	193.89	227.25	2364.28	1547.52	1862.59	2317.23	1891.71	2022.16	3303.01	2473.72	3513.48	1141.94	1542.81
2008-09-09	144.59	2101.52	125.46	166.62	191.23	219.09	2367.93	1567.44	1893.9	2328.49	1914.27	2038.65	3317.93	2460.41	3528.69	1146.55	1537.19
2008-09-10	144.78	2107.78	126.34	165.5	190.96	216.72	2371.92	1585.09	1920.32	2329.06	1933.11	2041.9	3333.56	2440.82	3521.09	1155.24	1551.37
2008-09-11	144.3	2044.01	125.55	166.13	189.7	214.11	2364.67	1577.08	1893.1	2225.34	1895.2	1990.85	3296.92	2342.18	3346.59	1129.72	1492.94
2008-09-12	146.12	2049.41	127.71	169.09	186.93	215.96	2381.76	1587.27	1900.01	2232.48	1908.27	2003.03	3318.73	2349.52	3328.98	1128.61	1500.04
2008-09-16	140.21	1979.45	123.05	161.39	178.84	204.11	2364.61	1576.24	1875.62	2207.72	1891.07	1975.38	3297.59	2217.24	3033.02	1097.13	1515.68
2008-09-17	139.65	1915.54	123.17	161.82	171.85	201.26	2342.22	1566.92	1836.12	2111.16	1861.51	1935.95	3235.18	2210.37	2801.81	1068.8	1479.97
2008-09-18	137.67	1877.95	122.18	158.03	169.22	198.75	2286.25	1513.89	1772.43	2074.35	1792.9	1895.17	3127.34	2205.85	2789.7	1049.86	1513.31
2008-09-19	138.69	2055.42	122.82	159.57	170.49	201.41	2512.63	1611.9	1945.68	2281.93	1972.25	2054.25	3418.86	2420.05	3068.85	1154.4	1663.55
2008-09-22	142.53	2180.8	126.24	164.29	172.91	210.07	2603.7	1661.04	2030.78	2405.1	2082.4	2138.75	3484.84	2646.22	3375.67	1205.54	1756.57
2008-09-23	141.83	2086.07	125.73	162.54	171.69	213.62	2422.58	1608.18	1911.66	2232.33	1994.01	2035.75	3197.21	2659.72	3265.75	1142.99	1661.86
2008-09-24	141.2	2107.56	126.08	160.84	167.31	214.44	2476.03	1615.94	1954.08	2246.85	2026.07	2048.99	3273.76	2690.48	3261.93	1165.31	1718.33
2008-09-25	140.9	2184.29	125.55	160.92	165.98	217.13	2535.7	1671.15	2013.75	2344.89	2099.91	2118.44	3350.65	2811.24	3397.47	1189.53	1758.39
2008-09-26	140.38	2199.72	125.4	160.86	160.35	215	2555.91	1693.55	2040.31	2479.01	2116.68	2124.6	3377.81	2787.92	3389.3	1178.21	1782.28
2008-10-06	133.98	2092.58	119.39	154.2	153.18	203.7	2493.93	1634.78	1964.93	2376.05	2025.52	1999.81	3323.92	2554.05	3204.48	1126.31	1743.64
2008-10-07	129.33	2070.32	116.19	146.87	146.26	194.48	2558.34	1652.54	1955.68	2450.49	2013.37	1971.9	3247.95	2466.68	3119.89	1122.97	1762.47
2008-10-08	124.65	1997.4	112.53	139.92	141.84	182.57	2500.78	1630.33	1887.17	2389.71	1952.63	1932.88	3188.16	2403.13	2915.1	1086.14	1670.14
2008-10-09	124.59	1970.46	113.12	139.34	140.18	182.36	2483.15	1609.49	1861.04	2313.62	1927.47	1899.3	3114.77	2351.18	2915.53	1077.52	1628.32
2008-10-10	119.4	1874.07	108.58	133.54	132.59	173.46	2359.88	1551.2	1747.31	2169.91	1838.17	1797.66	2932.74	2222.53	2806.88	1002.54	1584.74
2008-10-13	118.49	1943.11	109.42	130.21	126.37	169.81	2404.92	1588.68	1787.59	2280.81	1889.84	1820.18	2939.82	2246.71	3058.86	1016.57	1591.23
2008-10-14	119.65	1891.58	110.07	133.39	124.61	172.23	2347.56	1568.53	1741.35	2264.39	1830.76	1778.36	2876.73	2198.75	2939.14	981.542	1553.53
2008-10-15	117.44	1873.69	108.84	129.9	122.04	165.15	2373.73	1556.91	1723.48	2285.84	1808.69	1752.06	2805.09	2128.19	2936.12	968.22	1527.29
2008-10-16	112.9	1779.38	105.32	124.03	115.02	155.76	2263.15	1500.8	1631.06	2262.6	1711.59	1654.94	2684.79	1977	2770.89	909.742	1489.51
2008-10-17	114.72	1793.54	109.66	120.46	114.9	160.48	2280.12	1511.22	1636.2	2278.34	1724.02	1671.32	2691.57	2014.09	2793.62	927.902	1492.68
2008-10-20	118.29	1855.71	113.12	124.69	117.61	164.19	2332.06	1537.04	1681.91	2376.92	1776.47	1715.36	2777.2	2093.72	2924.07	960.385	1543.46
2008-10-21	114.72	1842.85	110.56	118.59	115.47	163.32	2325.7	1528.24	1679.82	2326.74	1769.62	1716.67	2764.2	2123.25	2864.61	956.991	1529.24
2008-10-22	112.22	1798.13	108.94	114.73	112.14	157.18	2302.3	1478.71	1656.85	2237.2	1723.44	1679.28	2768.17	2048.12	2792.84	934.953	1484.11
2008-10-23	111.33	1802.88	109.89	109.77	112.31	150.56	2327.29	1474.23	1668.38	2323.33	1736.87	1686.73	2797.28	2061.62	2746.84	937.581	1478.08
2008-10-24	110.18	1755.84	108.97	109.39	111.09	140.7	2319.34	1456.77	1636.58	2222.33	1710.8	1659.01	2753.72	2014.19	2618.05	919.779	1450.72
2008-10-27	108.44	1628.24	108.23	106.04	106.93	135.98	2186.78	1399.2	1503.71	2040.31	1586.22	1550.46	2551.99	1832.39	2433.62	849.998	1310.98
2008-10-28	110.9	1676.08	111.81	105.95	110.66	137.24	2238.71	1423.2	1538.74	2076.99	1617.19	1580.9	2624.88	1878.31	2571.06	877.721	1348.81
2008-10-29	110.28	1625.4	111.01	106.13	109.07	134.51	2161.37	1398.01	1482.22	2025	1548.77	1542.37	2566.34	1820.51	2484.34	845.382	1343.81
2008-10-30	112.53	1659.15	112.28	109.7	112.64	141.01	2162.18	1424.98	1498.61	2056.46	1561.06	1568.81	2577.19	1894.29	2575.05	852.848	1411.62
2008-10-31	110.24	1626.66	111.6	104.58	109.98	129.95	2123.98	1422.5	1480.76	2023.68	1515.99	1532.74	2542.49	1872.83	2510.48	839.398	1393.04
2008-11-03	111.54	1614.19	111.69	107.73	112.98	134.54	2103.22	1420.68	1458.24	1997.62	1489.63	1517.27	2535.53	1869.87	2507.11	823.87	1400.37
2008-11-04	109.65	1588.56	109.6	105.66	113.31	128.87	2093.79	1410.8	1433.14	1905.34	1463.04	1493.98	2524.53	1816.65	2488.51	807.467	1403.71
2008-11-05	110.29	1648.8	110.16	106.09	114.23	132.68	2139.89	1439.18	1476.21	1974.17	1515.52	1548.03	2600.4	1882.96	2613.33	836.838	1468.03
2008-11-06	108.05	1610.58	108.39	103.25	111.01	127.63	2109.07	1427.49	1441.46	1911.31	1487.1	1538.6	2516.69	1814.38	2532.79	824.11	1422.35
2008-11-07	107.92	1637.66	109.41	100.79	111.91	124.79	2117.12	1446.3	1461.03	1952.4	1505.84	1552.65	2482	1836.16	2622.27	841.652	1458.41
2008-11-10	109.76	1758.5	110.62	103.77	113.67	129.74	2245.78	1505.86	1571.67	2095.7	1628.93	1653.87	2636.5	2000.08	2832.74	904.261	1560.84
2008-11-11	106.85	1739.79	108.32	99.7	108.82	122.91	2215	1494.94	1553.14	2107.41	1622.28	1656.49	2582.59	1982.9	2762.61	893.616	1524.32
2008-11-12	106.44	1764.28	107.76	99.57	109.07	121.59	2239.38	1503.85	1570.8	2152.85	1654.61	1681.71	2597.83	1989.4	2809.99	911.183	1531.52
2008-11-13	105.35	1837.45	106.41	98.97	108.21	116.28	2318.41	1549.47	1638.22	2244.83	1743.88	1753.16	2694.56	2097.05	2903.99	949.312	1570.33
2008-11-14	106.51	1909.05	107.18	101.18	109.32	117.56	2423.08	1581.01	1715.96	2364.67	1827.1	1814.16	2900.26	2171.87	2976.32	994.965	1619.9
2008-11-17	106.33	1961.91	107.24	99.66	111.01	117.05	2527.01	1629.76	1777.85	2410.17	1901.61	1867.09	3008.58	2204.91	3010.33	1055.3	1724
2008-11-18	106.11	1816.89	107.2	98.82	110.55	120.01	2339.09	1573.6	1626.27	2216.7	1781.23	1726.12	2793.97	2029.01	2764.38	974.859	1618.24
2008-11-19	107.21	1932.1	108.63	100.23	108.63	120.46	2494.19	1636.36	1736.97	2383.7	1892.22	1819.98	2985.14	2169.73	2937.06	1051.22	1780.2
2008-11-20	105.13	1916.64	107.83	96.13	105.09	114	2486.84	1623.77	1758.71	2459	1860.14	1809.4	2997.04	2121.61	2869.95	1056.06	1779.97
2008-11-21	103.46	1901.84	106.59	94.41	100.21	108.17	2458.38	1633.29	1726.2	2545.84	1846.09	1796.35	2964.63	2076.69	2838.95	1019.05	1738.49
2008-11-24	103.08	1820.46	106.46	93.57	97.36	107	2458.96	1585.05	1672.92	2356.94	1753.08	1729.82	2905.64	2001.81	2699.54	965.358	1613.26
2008-11-25	103.87	1814.84	106.22	96.09	98.71	110.67	2412.9	1584.77	1662.31	2354.1	1739.93	1719.5	2875.2	2005.2	2702.56	971.109	1636.95
2008-11-26	104.19	1823.54	106.56	96.25	98.77	112.26	2399.78	1604.06	1663.56	2403.05	1752.84	1740.25	2874.76	2002.96	2695.16	969.464	1646.91
2008-11-27	103.95	1850.2	106.04	96.82	96.59	112.23	2436.68	1620.51	1706.26	2473.48	1771.37	1770.53	2928.38	2021	2719.98	980.147	1661.49
2008-11-28	102.8	1814.2	105.01	94.95	95.31	112.56	2442.45	1618.84	1697.14	2398.86	1760.29	1745.98	2911.8	1983.92	2589.94	966.915	1624.37
2008-12-01	102.63	1856.99	104.42	95.41	94.55	112.64	2535.94	1638.92	1757.57	2462.66	1809.52	1794.06	2989.18	2017.67	2617.57	1015.88	1670.54
2008-12-02	100.23	1868.14	102.49	92.12	90.79	106.12	2593.18	1650.24	1795.22	2465.04	1813.65	1806.49	3051.11	2011.49	2611.95	1048.55	1680.11
2008-12-03	99.73	1951.06	102.59	90.7	88.84	109.67	2678.6	1681.34	1860.32	2561.48	1904.64	1885.39	3161.92	2138.74	2742.29	1091.41	1760.76
2008-12-04	97.65	1974.46	101.03	87.4	86.72	111.13	2668.94	1680.7	1867.82	2575.75	1906.64	1903.03	3196.29	2179.28	2834.15	1092.8	1776.97
2008-12-05	94.57	2010.61	98.61	83	82.91	107.79	2732.69	1682.98	1913.23	2696.03	1928.02	1933.11	3284.46	2198.09	2878.07	1120.89	1826.82
2008-12-08	96.53	2093.69	100.23	84.84	85.55	112.71	2829.31	1730.08	1990.53	2795.4	2015.94	2003.89	3393.21	2293.06	3015.54	1177.77	1888.31
2008-12-09	94.63	2039.67	98.98	81.34	82.74	117.19	2802.86	1697.2	1928.96	2700.18	1966.59	1985.02	3279.88	2272.75	2900.48	1137.35	1808.62
2008-12-10	96.82	2095.81	100.34	85.01	86.18	121.32	2854.58	1723.57	1978.46	2757.28	2012.64	2009.1	3338.18	2294.75	3066.47	1184.88	1857.93
2008-12-11	96.58	2042.51	99.79	85	86.12	124.56	2772.21	1702.65	1920.48	2733	1946.06	1949.16	3301.3	2266.76	2973.85	1135.5	1798.98
2008-12-12	95.63	1955.53	99.7	81.94	84.08	124.64	2671.22	1673.76	1840.4	2600.17	1871.01	1853.05	3146.95	2166.39	2823.9	1094.55	1811.03
2008-12-15	98.36	1975.37	101.97	84.86	89.11	131.6	2727.14	1697.29	1860.95	2611.84	1885.59	1875.82	3208.58	2168.08	2847.52	1128.45	1847.34
2008-12-16	97.02	1998.19	101.01	82.17	89.82	127.8	2808.86	1682.7	1894.68	2711.98	1899.63	1907.81	3249.2	2209.74	2857.12	1124.12	1805.9
2008-12-17	97.41	2008.95	101.49	82.1	91.43	125.11	2854.64	1691.91	1914.69	2722.59	1920.53	1923.14	3283.74	2203.6	2845.87	1137.9	1829.62
2008-12-18	96.32	2051.27	100.91	80.29	89.4	120.02	2881.57	1702.9	1952.97	2754.86	1947.9	1947.91	3333.6	2270.6	2961.48	1160.36	1832.42
2008-12-19	96.96	2060.76	101.53	80.22	91.69	122.72	2939.75	1720.01	1963.49	2741.34	1962.16	1961.9	3363.67	2264.61	2965.63	1174.83	1834.58
2008-12-22	99.14	2033.2	103.8	82.47	94.03	124.72	2974.03	1697.78	1963.21	2645.84	1948.28	1935.23	3338.21	2230.69	2887.28	1186.16	1866.18
2008-12-23	98.21	1927.44	103.07	81.22	93.66	122.12	2805.43	1641.16	1849.06	2476.82	1839.43	1831.97	3167.23	2131.08	2750.19	1108.95	1760.69
2008-12-24	99.15	1893.34	104.07	82.4	92.59	124.51	2766.03	1602.76	1832.26	2409.49	1805.76	1790.92	3131.62	2088.46	2719.78	1074.56	1698.63
2008-12-25	99.02	1879.14	104.13	82.08	90.28	122.01	2779.36	1594.59	1822.4	2387.72	1797.11	1783.2	3101.17	2060.08	2691.04	1065.36	1676.88
2008-12-26	98.77	1868.33	104.16	80.62	92.88	122.32	2759.38	1591.42	1801.54	2341.28	1785.74	1763.24	3074.41	2066.3	2697.66	1049.02	1689.06
2008-12-29	100.56	1862.74	106.12	82.03	94.39	127.21	2759.81	1606.68	1800.23	2345.07	1799.92	1745.6	3068.18	2037.15	2670.98	1046.37	1690.24
2008-12-30	100.16	1843.25	105.49	82.01	94.67	130.65	2778.29	1601.05	1791.07	2302.72	1783.09	1700.96	3047.62	2030.66	2640.49	1045.85	1687.53
2008-12-31	101.21	1824.4	105.89	84.82	96.66	130.02	2769.79	1594.86	1772.53	2275.13	1759.27	1660.77	3017.07	2007.5	2632.9	1030.9	1706.32
2009-01-05	103.74	1892.05	107.44	87.98	99.73	137.01	2847.91	1642.3	1816.86	2371.52	1827.95	1739.62	3096.65	2099.34	2739.62	1065.06	1751.6
2009-01-06	106.63	1953.61	108.88	91.58	105.27	140.29	2895.82	1676.8	1858.43	2457.75	1897.61	1798.5	3164.74	2214.45	2827.52	1099.16	1833.76
2009-01-07	107.13	1946.88	108.5	92.85	106.26	144.07	2913.88	1674.57	1864.2	2451.21	1904.97	1794.03	3156.94	2201.99	2796.28	1100.69	1808
2009-01-08	105.84	1902.26	107.91	91.09	105.34	137.71	2883.18	1655.21	1818.03	2457.46	1859.9	1740.35	3109.74	2179.57	2701.44	1066.41	1720.8
2009-01-09	107.76	1937.21	109.23	93.39	107.45	140.64	2961.23	1681.97	1851.8	2499.54	1895.99	1787.7	3167.48	2213.08	2742.22	1094.8	1740.81
2009-01-12	109.41	1944.89	111.31	95.07	107.17	139.64	2975.61	1687.36	1880.36	2489.81	1902.54	1819.68	3177.96	2200.61	2738.04	1112.46	1747.44
2009-01-13	106.28	1898.54	108.6	91.1	106.54	135.83	2896.93	1655.32	1845.48	2415.12	1850.45	1781.18	3062.25	2137.44	2687.22	1082.26	1693.6
2009-01-14	109.07	1976.73	110.67	94.14	110.7	143.22	2985.07	1693.72	1900.84	2504.46	1920.18	1857.87	3136.16	2246.91	2846.58	1127.94	1731.1
2009-01-15	107.11	1980.5	109.37	91.18	109.31	145.03	2980.87	1692.11	1910.63	2523.56	1939.05	1864.41	3126.79	2230.75	2834	1155.09	1749.65
2009-01-16	108.93	2011.5	110.5	93.78	110.79	150.71	2989.8	1713.89	1935.89	2558.32	1955.35	1882.57	3199.9	2271.54	2909.8	1164.3	1768.13
2009-01-19	109.42	2028.69	110.56	94.91	111.01	147.83	2961.17	1719.85	1939.34	2585.53	1959.53	1895.48	3178.6	2297.79	2975.62	1163.35	1771.53
2009-01-20	108.41	2043.1	109.28	93.48	113.17	148.16	3018.18	1721.45	1947.87	2555.39	1973.4	1917.1	3190.72	2310.75	3016.28	1169.44	1763.92
2009-01-21	107.73	2040.86	109.2	92.1	112.48	147.12	3029.51	1708.9	1924.75	2580.41	1974.7	1912.65	3158.55	2294.51	3032.15	1167.56	1753.16
2009-01-22	106.94	2066.57	109.56	89.99	111.82	145.74	3094.6	1717.09	1943.02	2600.07	2006.83	1950.74	3186.59	2380.3	3037.74	1183.94	1789.18
2009-01-23	106.95	2053.57	110.14	89.16	111.48	146.45	3070.82	1708.72	1927.36	2593.88	1992.29	1939.79	3177.28	2356.11	3013.42	1174.59	1809.13
2009-02-02	106.32	2086.3	109.94	87.77	111.84	146.88	3103.43	1762.81	1989.75	2636.01	2041.43	1993.43	3249.3	2360.82	3009.49	1212.83	1855.03
2009-02-03	108.95	2139.8	111.73	91.25	114.79	150.74	3154.2	1806.97	2044.65	2683.1	2101.22	2053.53	3343.65	2402.38	3088.15	1249.42	1896.17
2009-02-04	110.02	2196.14	112.15	92.43	117.59	153.16	3211.63	1828.29	2098.35	2755.27	2126.79	2113.26	3422.09	2440.09	3220.28	1288.42	1936.54
2009-02-05	109.95	2176.26	112.03	92.87	115.81	153.42	3152.14	1808.38	2064.88	2727.54	2103.88	2087.58	3390.36	2456.19	3202.68	1258.68	1901.65
2009-02-06	112.65	2266.15	114.16	96.14	118.28	158.76	3239.11	1864.11	2169.71	2904.63	2178.91	2184.28	3525.37	2550.88	3318.42	1327.29	1975.43
2009-02-09	114.91	2330.04	115.99	98.84	120.15	160.15	3341.63	1901.05	2252.52	3003.99	2248.5	2289.29	3630.87	2635.11	3350.38	1360.81	2035.81
2009-02-10	114.87	2368.35	116.27	98.48	120.33	159.88	3410.31	1917.41	2306.86	3106.43	2287.35	2363.41	3694.23	2688.88	3342.15	1395.37	2080.52
2009-02-11	111.73	2372.78	114.55	94.21	117.22	151.6	3426.66	1948.18	2305.3	3089.81	2298.29	2347.32	3736.57	2645.34	3370.23	1386.32	2091.4
2009-02-12	113.25	2372.24	116.13	95.98	117.32	150.46	3497.93	1950.84	2378.09	3191.96	2311.52	2324.99	3767.5	2575.75	3295.6	1418.14	2187.68
2009-02-13	113.96	2455.38	117.18	96.07	119.13	151.66	3620.94	2001.89	2469.04	3349.73	2408.23	2401.87	3880.91	2657.58	3400.23	1472.46	2242.86
2009-02-16	112	2515.31	115.93	93.73	116.41	148.27	3633.76	2042.39	2486.54	3357.56	2439.84	2494.76	3929.63	2758.58	3547.37	1495.38	2290.09
2009-02-17	112.47	2431.54	116.18	94.25	118.44	148.34	3536.58	2007.74	2378.92	3180.71	2349.56	2419.4	3810.45	2696.95	3435.47	1435.25	2166.66
2009-02-18	109.41	2323.83	113.02	92.02	113.91	141.16	3442.44	1916.42	2291.6	3055.3	2262.16	2302.34	3655.66	2520.91	3273.71	1365.29	2076.69
2009-02-19	109.01	2352.39	112.62	92.62	109.5	142.53	3501.05	1974.73	2324.97	3122.78	2313.43	2351.08	3716.12	2543.73	3243.99	1398.11	2128.48
2009-02-20	109.43	2406.3	114	91.73	110.11	143.78	3602.98	2033.23	2401.2	3170.13	2371.03	2435.86	3812.07	2592.46	3277.8	1430.97	2190.18
2009-02-23	111.47	2477.4	115.86	93.43	112.75	151.64	3713.65	2071.63	2484.54	3322.77	2430.94	2506.85	3936.61	2635.57	3381.26	1482.4	2245.78
2009-02-24	109.83	2368.05	114.83	91.64	109.25	148.76	3558.64	1985.55	2411.15	3215.76	2329.51	2403.81	3805.72	2494.53	3173.61	1425.99	2116.43
2009-02-25	111.27	2373.23	115.34	93.85	111.23	151.48	3537.08	1978.54	2419.09	3124.93	2328.3	2396.82	3815.06	2463	3260	1417.3	2111.04
2009-02-26	111.51	2243.62	115.44	94.34	111.9	152.06	3302.31	1886.81	2250.38	2916.93	2188.4	2242.3	3590.78	2366.32	3133.27	1319.74	1966.34
2009-02-27	110.68	2174.13	114.07	94.09	111.84	149.83	3196.01	1829.92	2147.9	2811.54	2089.71	2113.16	3441.72	2300.92	3150.31	1238.48	1893.35
2009-03-02	110.41	2205.38	114.05	93.95	110.88	145.83	3263.78	1874.98	2190.5	2926.3	2122.24	2163.86	3504.66	2305.83	3143.96	1268.83	1961
2009-03-03	110.28	2191.5	113.41	94.48	110.41	145.04	3341.97	1879.28	2193.02	2926.26	2125.7	2160.3	3492.68	2263.11	3068.9	1270.69	1983.46
2009-03-04	112	2334.83	114.42	97.16	111.43	147.11	3502.32	1962.36	2323.97	3135.86	2262.01	2297.14	3683.1	2419.62	3314.27	1350.03	2105.56
2009-03-05	112.14	2354.5	114.21	97.89	110.7	151.72	3484.39	1986.44	2328.47	3163	2263.5	2322.44	3650.66	2437.64	3385.74	1361.58	2113.45
2009-03-06	112.73	2336.37	114.71	98.83	109.51	151.81	3426.9	1951.65	2338.85	3200.24	2237.87	2293.71	3609.86	2427.34	3356.31	1340.68	2087.67
2009-03-09	111.56	2246.63	114.42	96.53	108.5	151.63	3303.87	1903.74	2234.94	3109.86	2146.09	2182.7	3460.25	2353.21	3231.31	1281.9	2000.34
2009-03-10	112.4	2289.79	115.35	97.16	109.21	154.14	3368.44	1921.48	2279.56	3141.75	2202.18	2224.01	3526.41	2424.47	3282.43	1312.05	2062.86
2009-03-11	112.08	2270.8	115.41	96.72	108.68	153.02	3362	1908.59	2251.16	3098.25	2183.58	2219.64	3506.89	2393.63	3250.26	1299.57	2083.42
2009-03-12	112.1	2268.98	115.5	96.58	107.52	150.09	3355.15	1909.93	2239.15	3149.05	2184.22	2222.24	3465.51	2369.95	3246.08	1303.74	2098.13
2009-03-13	112.56	2255.45	116.37	96.93	107.83	151.39	3321.22	1897.49	2216.84	3097.18	2171.73	2206.28	3429.55	2369.99	3242.74	1296.65	2105.06
2009-03-16	114.15	2290.77	117.5	99.03	109.39	151.35	3350.47	1899.18	2260.54	3170.34	2193.43	2243.32	3453.3	2382.23	3324.7	1309.3	2125.24
2009-03-17	114.95	2373.86	117.68	100.36	110.14	153.5	3459.16	1947.48	2349.98	3366.01	2265.43	2339.16	3560.69	2477.54	3423.66	1356.88	2188.75
2009-03-18	114.99	2388.79	117.2	100.74	110.88	154.8	3489.36	1959.05	2377.26	3390.37	2288.14	2378.33	3576.26	2516.15	3396.95	1379.2	2234.16
2009-03-19	116.49	2440.7	118.51	102.45	112.58	155.28	3540.02	1980.89	2431.73	3456.18	2343.39	2433.28	3683.11	2633.56	3450.6	1411.06	2257.38
2009-03-20	118.83	2436	118.94	106.41	116.84	157.08	3501.14	1969.92	2416.53	3393.11	2324.59	2503.39	3649.05	2697.11	3399.41	1399.6	2253.89
2009-03-23	121.78	2495.05	120.95	109.55	122.32	162.37	3562.12	1986.97	2484.25	3526.53	2390.16	2561.96	3733.8	2733.95	3492.02	1416.78	2286.59
2009-03-24	119.99	2509.07	119.83	107.41	119.66	159.31	3607.24	2017.18	2507.82	3570.6	2403.39	2553.01	3764.51	2741.9	3513.11	1429.42	2307.01
2009-03-25	119.08	2453.43	118.93	106.42	119.67	157.56	3487.39	1961.87	2442.75	3504.64	2340.84	2488.03	3635.48	2692.05	3473.99	1390.74	2248.71
2009-03-26	121.24	2529.09	119.16	110.09	124.12	159.37	3541.47	2002.16	2499.94	3591.47	2427.84	2578.46	3674.64	2763.22	3617.82	1426.18	2269.28
2009-03-27	119.69	2549.09	118.2	108.31	120.77	157.44	3549.44	2032.7	2529.75	3580.96	2469.61	2605.62	3690.1	2758.28	3628.6	1467.36	2270.03
2009-03-30	119.29	2538.61	118.31	107.76	119.77	156.13	3584.71	2070.39	2519.2	3528.36	2466.58	2575.14	3708.22	2708.6	3613.72	1473.79	2289.77
2009-03-31	119.92	2563.16	118.22	108.75	121.28	157.9	3612.69	2078.01	2548.59	3608.48	2491.6	2577.91	3734.47	2716.66	3662.42	1496.48	2328.99
2009-04-01	120.03	2604.82	118.99	107.97	121.24	156.88	3649.94	2083.56	2598.06	3686.34	2534.64	2633.22	3782.63	2843.48	3682.8	1521.96	2344.14
2009-04-02	121.76	2627.85	119.64	110.42	124.95	160.53	3661.12	2077.88	2610.66	3710.27	2550.47	2657.56	3796.97	2874.17	3750.24	1521.42	2343.71
2009-04-03	121.84	2617.06	119.76	110.18	126.26	161.55	3602.83	2039.8	2583.23	3695.4	2514.14	2615.79	3787.62	2865.41	3819.39	1503.93	2314.61
2009-04-07	124.79	2628.83	121.03	114.67	130.32	166.45	3609.4	2056.41	2601.54	3672.35	2531.29	2623.91	3807.21	2953.66	3805.21	1519.48	2338.66
2009-04-08	122.68	2531.4	119.46	113.1	125.28	161.13	3490.03	1984.53	2505.68	3510.68	2458.51	2521.49	3688.57	2861.97	3631.68	1483.29	2295.39
2009-04-09	125.27	2571.21	120.91	116.82	128.19	164.28	3523.57	2000.67	2554.15	3592.96	2493.38	2554.5	3741.13	2872.47	3710.8	1511.44	2332.79
2009-04-10	127.86	2651.54	122.28	120.6	130.81	168.96	3627.55	2046.37	2641.83	3715.2	2573.04	2650	3828.66	3010.18	3804.18	1575.16	2374.57
2009-04-13	129.68	2708.1	122.48	125.06	130.02	168.98	3655.62	2071.74	2693.4	3758.72	2637.55	2713.81	3888.14	3217.04	3849.43	1594.19	2399.13
2009-04-14	128.07	2733.82	122.87	121	128.62	168.7	3686.21	2092.71	2741.63	3869.76	2663.89	2713.53	3921.95	3216.07	3877.34	1631.4	2492.76
2009-04-15	129.47	2750.48	123.36	122.63	132.22	173.86	3729.51	2110.94	2768.5	3863.77	2670.61	2755.11	3951.12	3270.39	3851.95	1694.41	2604.15
2009-04-16	131.16	2753.56	123.8	125.27	135.76	176.08	3777.16	2097.22	2763.01	3845.15	2686.17	2796.54	3979.93	3198.46	3857.49	1669.67	2586.69
2009-04-17	130.11	2716.82	123.86	122.96	134.7	175.03	3755.86	2084.18	2767.52	3830.66	2642.68	2716.8	4010.1	3095.89	3816.91	1630.03	2523.51
2009-04-20	128.74	2778.98	122.19	122.19	132.46	173.37	3798.14	2151.3	2871.29	3893.8	2703.27	2764.85	4118.74	3188.2	3885.85	1685.87	2583.04
2009-04-21	125.76	2753.14	121.09	117.76	127.65	166.04	3779.56	2156.31	2876.07	3840.77	2682.59	2746.87	4112.29	3123.66	3809.83	1671.22	2613.59
2009-04-22	125.03	2642.64	121.46	115.5	126.3	168.34	3639.07	2084.12	2732.44	3666.38	2573.42	2610.99	3940.33	2976.47	3693.99	1574.5	2530.43
2009-04-23	125.95	2659.72	122.02	116.76	127.84	168.15	3650.56	2105.87	2762.88	3695.87	2581.4	2625.55	3990.09	3046.14	3695.14	1589.4	2550.75
2009-04-24	123.54	2638.8	121.04	113.06	124.01	165.6	3617.66	2102.77	2771.12	3655.35	2555.31	2601.36	3966.12	3032.2	3649.01	1561.68	2524.64
2009-04-27	122	2567.93	118.78	111.63	126.65	165.34	3579.48	2033.73	2663.7	3528	2465.34	2511.64	3801.14	3013.79	3577.67	1519.26	2485.58
2009-04-28	121.59	2580.6	119.2	110.11	127.64	162.91	3788.83	2032.51	2668.77	3568.9	2476.35	2506.34	3814.08	3039.43	3590.3	1533.41	2474.02
2009-04-29	123.42	2665.32	120.93	112.19	129.15	165.79	3751.72	2076.54	2767.68	3738.67	2553.3	2562.72	3878.02	3116.13	3780.81	1570.5	2548.91
2009-04-30	125.44	2688.26	122.03	115.26	129.98	167.99	3772.59	2088.16	2830.77	3872.6	2589.63	2594.18	3889.44	3123.5	3750.32	1594.62	2599.68
2009-05-04	129.4	2781.23	124.48	120.05	135.4	177.74	3843.55	2144.2	2909.84	4037.45	2668.16	2703.98	4012.96	3319.32	3862.67	1640.55	2680.57
2009-05-05	128.11	2797.25	124.11	118.12	132.98	174.45	3818.79	2177.67	2931.72	4087.38	2701.11	2723.62	4037.52	3300.64	3874.56	1643.81	2693.76
2009-05-06	129.77	2836.03	125.38	119.76	136.11	176.66	3820.62	2215.28	2994.32	4191.77	2735.85	2752.04	4085.27	3376.28	3918.37	1660.56	2718.82
2009-05-07	129.97	2833.44	125.15	120.45	135.36	178.77	3746.08	2197.51	2968.23	4177.31	2706.4	2745.7	4045.68	3424.87	3973.14	1659.22	2697.3
2009-05-08	131.21	2853.98	125.89	122	136.99	180.54	3762.78	2198.07	2948.03	4347.17	2702.9	2729.61	4011.08	3440.28	4063.1	1655.59	2684.81
2009-05-11	127.63	2779.21	124.04	116.78	132.31	177.04	3739.64	2133.99	2836.25	4170.31	2611.06	2645.41	3911.33	3316.92	4019.54	1591.56	2594.72
2009-05-12	128.53	2844.65	125.46	117.02	133.6	177.63	3746.53	2176.51	2940.4	4361.51	2663.37	2711.76	3957.07	3416	4092.16	1631.55	2626.35
2009-05-13	129.99	2869.19	126.38	118.57	136.31	181.23	3772.76	2187.52	2968.77	4361.72	2677.75	2744.81	3985.33	3545.1	4113.1	1640.35	2631.22
2009-05-14	127.12	2854.54	125.42	113.99	132.3	176.56	3800.28	2204.57	2951.32	4409.94	2677.37	2721.92	3998.16	3551.04	4025.89	1652.04	2670.4
2009-05-15	127.87	2862.03	125.94	115.02	133.12	177.94	3848.3	2198.24	2975.5	4398.74	2681.21	2722.57	4028.6	3575.82	4033.68	1663.5	2646.83
2009-05-18	126.25	2878.38	124.54	113.82	129.26	174.81	3803.23	2222.78	3003.1	4344.16	2700.07	2744.64	4075.69	3698.25	4030.55	1659.48	2639.64
2009-05-19	128.69	2907.68	125.58	117.71	131.9	180.05	3813.14	2213.39	3014.04	4409.18	2725.12	2809.1	4082.87	3721.61	4084.72	1670.64	2671.91
2009-05-20	128.07	2882.3	125.83	116.52	129.61	178.17	3748.62	2191.62	2994.41	4394.95	2704.43	2781.68	4007.8	3785.35	4024.55	1653.04	2636.95
2009-05-21	127.4	2820.78	125.59	115.48	128.3	179.07	3684.53	2162.02	2931.24	4279.81	2651.34	2746.16	3909.92	3676.29	3927.44	1623.6	2531.02
2009-05-22	128.21	2814.72	126.42	116.12	129.01	180.03	3681.63	2170.8	2942.51	4245.62	2652.07	2734.6	3911.18	3598.58	3929.18	1640.57	2555.47
2009-05-25	128.78	2827.6	126.61	117.25	129.62	179.87	3692.21	2175.76	2947.94	4323.97	2663.38	2745.64	3892.82	3624.77	3944.51	1658.62	2546.26
2009-05-26	127.83	2802	126.02	116.15	127.78	178.16	3704.6	2169.46	2963	4214.52	2664.47	2709.12	3906.89	3495.92	3894.66	1675.99	2576.07
2009-05-27	128.92	2834.19	126.55	117.93	128.68	180	3700.1	2158.91	2979.13	4230.05	2679.11	2736.99	3922.27	3533.14	4015.96	1671.39	2586.43
2009-06-01	132.95	2923.53	128.94	123.09	134.04	186.27	3756.51	2197.7	3019.76	4411.36	2731.45	2832.51	3984.42	3721.38	4195.31	1687.47	2625.14
2009-06-02	133.34	2933.1	129.35	123.94	133.2	184.92	3781.08	2206.18	3024.62	4494.29	2746.41	2860.65	4039.95	3689.25	4171.06	1690.25	2641.68
2009-06-03	134.9	2997.36	129.84	126.75	134.25	186.52	3780.08	2210.69	3031.76	4724.43	2765.24	2919.09	4047.84	3721.49	4384.3	1685.65	2640.57
2009-06-04	133.19	3007.96	129.16	123.93	132.31	185.26	3773.74	2239.6	3011.57	4677	2759.4	2952.79	4018.56	3713.55	4451.8	1667.84	2626.76
2009-06-05	135.76	2992.55	130.04	128.15	135.63	189.21	3795.07	2199.44	3001.91	4588.09	2739.98	2942.61	4129.83	3720.57	4411.84	1662.11	2581.07
2009-06-08	134.26	2998.78	128.86	126.2	135.03	186.87	3804.71	2192.72	2980.7	4650.11	2716.91	2926.48	4135.29	3667.52	4499.16	1658.46	2563.61
2009-06-09	135.03	3011.64	129.27	127.48	135.09	188.44	3796.41	2186.39	3027.36	4671.42	2733.7	2911.62	4199.72	3648.26	4522.48	1671.53	2569.06
2009-06-10	135.58	3041.81	128.75	129.48	135.12	189.57	3836.68	2210.15	3085.14	4640.2	2781.85	2954.18	4225.84	3697.21	4526.38	1721.4	2611.21
2009-06-11	135.32	3015.61	128.68	129.05	134.41	189.49	3902.91	2188.61	3066.16	4522.45	2742.36	2910.61	4216.69	3645.04	4529.65	1701.85	2591.24
2009-06-12	134.53	2957.28	127.83	128.67	132.45	187.77	3864.4	2137.19	2987.84	4462.68	2684.58	2838.72	4124.28	3587.77	4458.14	1659.64	2568.67
2009-06-15	132.33	3014.14	126.98	124.71	131.57	185.92	3892.48	2148.84	3055.08	4552.23	2714.38	2837.98	4256.91	3569.91	4658.43	1680.01	2606.47
2009-06-16	132.18	3008.75	127.23	123.81	132.21	187.69	3892.96	2144.19	3064.71	4505.49	2713.37	2849.31	4268.29	3566.55	4633.26	1669.07	2614.05
2009-06-17	132.37	3058.67	127.33	124.2	132.01	187.46	3934.75	2167.99	3106.61	4787.12	2751.38	2885.08	4310.8	3612.14	4681.87	1686.55	2653.1
2009-06-18	131.82	3101.28	126.61	123.79	131.43	187.92	4014.09	2173.58	3117.15	4822.31	2783.41	2908.14	4348.15	3741.6	4781.4	1698.55	2662.21
2009-06-19	131.92	3119.79	127.22	123.18	132.43	188.04	4036.24	2202.58	3126.03	4896.36	2807.91	2896.28	4362.14	3704.5	4837.53	1698.39	2674.47
2009-06-22	130.25	3116.21	125.77	121.18	131.52	185.94	3930.07	2215.3	3103.52	4837.75	2792.05	2918.75	4300.21	3668.85	4885.35	1688.77	2666.77
2009-06-23	130.17	3114.74	126.34	121.06	129.29	182.47	3915.76	2203.64	3094.24	4785.6	2788.14	2933.34	4270.58	3602.68	4930.38	1679.38	2646.7
2009-06-24	130.84	3151.72	125.94	123.05	129.43	183	3948.41	2232	3138.03	4854.18	2837.86	3031.54	4301.57	3735.49	4877.41	1695.42	2668.28
2009-06-25	131.63	3148.71	126.32	123.72	132.48	183.57	3941.45	2221.59	3138.95	4907.14	2814.19	3024.93	4299.43	3702.41	4894.09	1689.26	2658.64
2009-06-26	133.35	3161.14	127.07	126.45	134.2	186.51	3966.95	2205.38	3131.7	5006.2	2814.49	3009.23	4313.68	3741.44	4940.1	1697.89	2668.03
2009-06-29	132.55	3207.7	126.31	125.9	133.05	184.44	3963.67	2240.18	3155.91	5132.16	2851.54	3019.27	4412.46	3875.03	5015.42	1700.07	2692.52
2009-06-30	133.71	3192.19	127.02	127.23	135.16	188.8	3969.71	2214.56	3133.81	5130.4	2826.44	3011.4	4374.64	3880.61	4989.19	1679.36	2687.07
2009-07-01	133.64	3259.2	127.99	126.02	134.61	188.77	4001.77	2230.91	3166.22	5383.02	2854.81	3048.31	4391.75	3939.26	5179.29	1690.83	2696.82
2009-07-02	132.99	3301.8	127.31	125.75	132.9	187.81	4042.09	2243.88	3180.71	5471.35	2887.71	3081.17	4418.21	4072.78	5254.74	1699.97	2708.67
2009-07-03	132.13	3346.1	126.3	124.94	132.63	186.49	4074.94	2282.72	3215.62	5774.49	2905.84	3074.62	4443.05	4185.99	5322.66	1700.68	2689.07
2009-07-06	130.74	3385.75	125.64	122.34	132.59	185.16	4066.5	2308.15	3235.42	5726.51	2933.84	3156.45	4435.52	4222.16	5415.14	1708.1	2738.58
2009-07-07	131.48	3357.63	125.68	123.4	135.13	186.19	4155.33	2329.14	3248.99	5547.3	2927.76	3148.44	4476.95	4141.32	5304.78	1711.66	2821.29
2009-07-08	129.76	3375.44	123.33	122.66	133.72	184.09	4202.6	2315.75	3275	5722.34	2946.87	3166.01	4494.12	4244.32	5260.22	1723.42	2841.41
2009-07-09	130.48	3423.68	123.66	123.57	135.59	184.56	4275.63	2340.79	3362.82	5683.19	3006.35	3217.31	4606.12	4292.47	5320.55	1770	2902.02
2009-07-10	130.62	3428.73	124.05	123.56	135.25	184.68	4269.82	2340.99	3393.02	5754.2	3017.26	3234.11	4647.15	4261.1	5286.91	1772.79	2893.93
2009-07-13	129.33	3405.33	123.21	121.9	134.08	182.99	4332.98	2354.49	3411.42	5702.34	3057.24	3205.33	4726.38	4152.25	5150.35	1804.01	2891.9
2009-07-14	130.53	3491.76	123.48	123.91	135.97	184.77	4403.69	2414.76	3469.46	5857.36	3110.21	3272.16	4815.5	4248.1	5355.52	1825.48	2984.65
2009-07-15	132.94	3529.25	124.3	127.94	139.4	186.37	4410.81	2447.29	3483.05	5836.13	3159.41	3361.35	4793.46	4377.35	5382.86	1833.32	3015.64
2009-07-16	132.96	3531.93	123.76	128.43	140.01	186.74	4334.4	2414.08	3450.35	5837.65	3123.03	3369.99	4765.28	4359.54	5489.83	1823.82	2956.13
2009-07-17	133.49	3551.3	123.64	129.25	142.58	186.58	4324.59	2420.51	3451.49	5805.27	3139.98	3450.3	4757.14	4475.17	5466.01	1854.39	2979.28
2009-07-20	136.43	3621.07	125.02	134.09	144.96	189.17	4385.02	2481.8	3515.44	5773.07	3202.47	3575.57	4805.8	4703.08	5519.13	1893.01	3043.74
2009-07-21	135.24	3561.93	123.99	132.77	143.74	188.1	4331.93	2416.6	3423.51	5750.39	3130.58	3492.36	4747.85	4591.08	5489.32	1848.62	2957.48
2009-07-22	135.26	3629.03	124.13	132.55	144.43	187.51	4403.28	2449.24	3465.19	5787.53	3177.93	3567.39	4800.35	4846.98	5589.94	1872.91	3001.28
2009-07-23	135.78	3672.44	124.02	133.63	145.18	188.34	4436.15	2516.96	3495.83	5982.2	3190.76	3580.96	4852.47	4882.51	5669.72	1891.35	3076.61
2009-07-24	136.33	3680.17	123.59	134.9	147.57	190.19	4411.5	2505.84	3460.28	5894.77	3187.8	3622.11	4791.92	5036.46	5684.37	1868.8	3064.92
2009-07-27	137.82	3753.4	122.74	138.85	149.78	191.63	4473.64	2530.8	3507.49	5901.14	3256.88	3777.36	4876.99	5059.33	5803.21	1906.23	3112.32
2009-07-28	138.36	3772.69	123.86	138.43	150.99	191.62	4475.74	2548.58	3533.27	5973.22	3307.16	3841.47	4954.38	4967.81	5769.08	1952.76	3126.28
2009-07-29	135.76	3565.61	123.88	132.86	149.04	186.94	4251.11	2433.72	3339.66	5495.95	3091.6	3589.45	4711.68	4687.05	5558.68	1831.17	2968.73
2009-07-30	136.59	3634.08	124.14	134.04	151	187.14	4272.1	2463.78	3360.63	5416.3	3134.71	3649.57	4741.64	4756.27	5787.73	1891.81	3058.57
2009-07-31	140.56	3737.84	126.27	139.68	156.32	189.78	4392.33	2586.23	3450.62	5577.2	3234.96	3817.5	4844.62	4890.92	5879.85	1943.11	3107.24
2009-08-03	144.51	3797.22	129.34	144.52	160.02	195.86	4460.27	2661.84	3481.25	5541.34	3305.16	3992.84	5003.48	4964.46	5876.37	1974.58	3131.37
2009-08-04	145.2	3806.17	129.7	145.83	159.84	195.4	4512.24	2660.11	3517.63	5559.44	3335.13	4038.95	5104.21	5163.05	5733.87	1981.46	3096.54
2009-08-05	145.64	3769.54	129.71	146.7	159.81	195.41	4540.07	2653.03	3534.05	5458.74	3359.92	3996.55	5184.85	4988.88	5597.09	1979.48	3141.02
2009-08-06	145.25	3696.95	128.71	146.74	160.79	195.35	4517.2	2617.01	3506.66	5552.79	3297.72	3854.07	5088.63	4796.5	5477.4	1948.38	3103.92
2009-08-07	143.34	3587.19	128.85	143.06	156.67	193.98	4465.89	2531.99	3402.51	5321.42	3188.15	3683.59	4935.44	4600.99	5405.99	1886.61	3085.3
2009-08-10	147.48	3586.28	132.08	148.2	159.77	204.39	4546.04	2529.05	3431.16	5261.01	3206.92	3728.94	4953.58	4586.72	5325.89	1898.46	3137.61
2009-08-11	148.53	3599.6	134.15	147.39	163.8	206.02	4522.1	2540.64	3467.78	5344.01	3216.12	3696.67	5032.45	4644.75	5334.86	1916.46	3132.11
2009-08-12	147.74	3437.48	135.04	144.73	162.41	206.1	4345.94	2408.8	3320.19	5276.82	3051.13	3481.2	4839.36	4391.56	5115.05	1807.55	3006.62
2009-08-13	151.43	3473.81	136.93	150.73	165.04	210.9	4321.19	2390.56	3325.02	5420.01	3054.13	3543.45	4801.93	4466.35	5208.15	1801.81	3011.22
2009-08-14	150.25	3364.69	134.79	151.04	163.29	207.47	4188.24	2287.94	3190.08	5312.3	2937.26	3419.57	4572.48	4383.89	5090.87	1706.96	2872.17
2009-08-17	145.54	3153.36	132.66	144.3	156.73	197.91	3998.92	2151.94	3001.52	4853.77	2759.85	3147.44	4307.8	4036.77	4861.8	1591.96	2661.52
2009-08-18	146.47	3191.4	133.2	145.98	155.59	196.58	4058.67	2218.59	3053.56	4848.21	2803.99	3243.37	4383.31	4103.29	4837.09	1619.59	2685.98
2009-08-19	142.96	3031.64	130.05	141.9	152.5	196.63	3967.76	2101.54	2917.27	4502.09	2667.86	3037.61	4254.46	3880.15	4619.43	1533.7	2603.43
2009-08-20	145.21	3159.74	131.06	145.04	155.83	201.99	4099.65	2195.28	3024.51	4645.93	2774.29	3166.13	4395.56	4138.89	4828.09	1591.61	2705.14
2009-08-21	143.71	3224.96	129.97	143	154.18	199	4184.81	2239.97	3102.6	4717.09	2829.41	3246.46	4518.74	4255.15	4892.17	1644.77	2811.89
2009-08-24	148.47	3259.74	133.15	149.53	158.97	205.95	4350.61	2236.59	3174.24	4758.09	2873.97	3303.21	4589.42	4351.89	4855.52	1675.04	2853.62
2009-08-25	147.98	3153.12	133.19	149.14	156.25	203.78	4300.93	2192.93	3170.3	4536.79	2804.35	3177	4513.86	4240.6	4582.68	1689.34	2827.85
2009-08-26	148.75	3223.94	133.17	150.64	157.78	205.25	4391.05	2238.99	3281.43	4674.3	2905.51	3248.31	4659.36	4271.84	4626.71	1738.6	2906
2009-08-27	148.5	3217.53	133.96	149.61	156.87	203.43	4470.69	2254.21	3280.96	4654.31	2911.12	3234.71	4744.83	4194.66	4588.18	1753.96	2964.93
2009-08-28	150.47	3111.14	135.62	151.96	158.83	205.55	4300.45	2191.44	3186.72	4468.57	2849.95	3133.04	4672.49	3996.59	4395.79	1700.34	2886.91
2009-08-31	146.95	2889.59	132.58	148.55	152.7	199.43	4055.58	2051.8	2968.3	4079.31	2654.03	2873.66	4415.19	3634.24	4118.94	1596.97	2651.75
2009-09-01	146.65	2894.19	131.64	148.99	152.42	201.13	4025.47	2026.74	2957.16	4157.43	2628.89	2824.94	4382.9	3603.45	4217.68	1584.85	2705.15
2009-09-02	143.03	2935.82	129.55	144.2	147.08	198.21	4061.36	2045.68	2996.74	4204.83	2640.35	2839.1	4377.42	3690.45	4352.57	1591.1	2721.39
2009-09-03	145.43	3095.68	130.78	147.81	150.09	199.98	4202.33	2130.53	3144.43	4532.15	2768.7	3044.28	4547.84	3926.46	4567.64	1661.36	2815.7
2009-09-04	145.93	3127.51	129.54	150.35	151.41	198.69	4302.02	2154.54	3190.99	4602.64	2801.72	3081.13	4645.32	3930.8	4582.68	1691.64	2850.81
2009-09-07	145.18	3156.43	127.64	150.3	153.02	198.28	4416.17	2173.29	3234.8	4580.97	2820.73	3113.18	4791.38	3937.63	4615.98	1712.05	2882.77
2009-09-08	146.69	3222.37	129.83	151.32	153.05	200.72	4416.54	2196.93	3319.87	4737.74	2873	3196.8	4851.99	4071.11	4690.47	1725.64	2906.72
2009-09-09	146.85	3245.47	129.3	151.76	154.4	205.11	4391.03	2193.59	3330.67	4753.78	2911.65	3273.14	4797.32	4135.96	4692.53	1736.47	2907.9
2009-09-10	147.02	3213.81	129.49	151.86	154.83	204.95	4338.52	2168.23	3273.57	4757.88	2884.45	3236.43	4753.72	4092.8	4648.81	1725.05	2910.09
2009-09-11	145.75	3285.51	129.49	149.17	153.67	203.12	4413.45	2211.6	3318.97	4881.96	2918.23	3265.34	4811.5	4186.51	4853.84	1764.42	2966.87
2009-09-14	142.71	3347.73	128.25	145.24	147.03	194.85	4510.86	2264.91	3400.42	5016.78	2973.25	3324.13	4938.94	4237.58	4910.87	1831.85	3090.28
2009-09-15	143.79	3362.44	129.05	147.15	145.75	195.76	4509.42	2278.65	3420.05	5016.8	2980.05	3382.8	4940.52	4276.26	4895.46	1863.24	3082.99
2009-09-16	145.29	3327.91	130.45	148.47	147.47	199.32	4478.18	2254.9	3412.67	4940.9	2954.76	3379.12	4896.64	4227.03	4775.67	1917.97	3140.24
2009-09-17	146.64	3394.07	131.66	150.57	146.24	200.37	4542.6	2309.78	3493.3	5011.67	3027.05	3427.91	4962.28	4307.98	4865.69	2010.26	3235.61
2009-09-18	145.15	3273.12	131.16	148.18	144.31	197.51	4514.51	2243.95	3373.92	4766.14	2936.05	3287.13	4831.88	4161.9	4678.66	1925.05	3051.3
2009-09-21	145.35	3292.46	131.04	148.47	145.33	197.63	4682.08	2279.17	3466.66	4735.64	2979.34	3279.3	4888.93	4168.23	4649.2	1954.81	3130.33
2009-09-22	144.95	3212.07	130.77	148.15	144.07	197.21	4615.02	2225.38	3421.36	4584.42	2913.03	3187.33	4853.3	4002.42	4521.25	1884.43	3101.87
2009-09-23	143.62	3133.91	129.59	147.04	140.71	195.87	4475.23	2156.25	3328.7	4423.43	2850.48	3089.82	4709.95	3865.03	4466.39	1826.43	3039.23
2009-09-24	143.13	3145.56	128.47	147.05	142.22	193.22	4401.13	2130.71	3295.79	4522.91	2815.53	3078.52	4652.59	3881.34	4607.82	1791.5	3006.2
2009-09-25	142	3121.58	128.43	144.49	142.13	190.33	4379.92	2110.95	3288.94	4462.87	2796.89	3023.69	4657.38	3859.04	4584.84	1764.35	3006.88
2009-09-28	139.55	3033.39	127.27	140.96	138.27	186.53	4336.21	2075.67	3205	4310.18	2724.76	2917.91	4575.53	3727.66	4443.52	1705.71	2929.47
2009-09-29	140.99	3021.3	128.26	142.84	141.11	187.79	4247.59	2046.98	3157.85	4317.03	2700.21	2885.18	4509.76	3723.74	4508.42	1670.96	2875.44
2009-09-30	143.31	3052.79	128.24	146.87	147.62	188.74	4317.7	2064.72	3181.95	4382.6	2714.2	2933.23	4544.33	3774.32	4551.75	1683.92	2899.54
2009-10-09	145.26	3213.47	128.85	149.29	152.41	194.96	4498.73	2153.8	3339.2	4604.69	2842.5	3129.86	4721.02	4062.3	4774.81	1775.01	3020.76
2009-10-12	146.32	3207.82	129.82	149.92	154.08	197.84	4500.36	2147.88	3373.09	4604.62	2837.72	3113.68	4756.02	3996.12	4757.82	1806.85	3041.82
2009-10-13	146.33	3256.99	129.76	149.77	155.53	197.1	4546.23	2197.76	3409.63	4680.92	2873.14	3169.2	4787.95	4091.04	4840.44	1820.21	3075.1
2009-10-14	147.09	3286.5	130.43	150.56	155.83	200.56	4561.36	2206.08	3414.53	4839.15	2895.58	3202.93	4772.77	4165.79	4873.07	1829.95	3070.83
2009-10-15	145.97	3298.55	129.53	149.36	153.52	200.17	4557.52	2208.96	3439.56	4841.09	2893.89	3217.99	4719.33	4204.3	4912.82	1831.33	3066.67
2009-10-16	146.87	3302.56	130.87	149.49	155.61	202.15	4581.38	2218.76	3431.22	4885.61	2905.76	3211.01	4737.26	4257.18	4895.63	1838.97	3058.41
2009-10-19	148.52	3389.96	132.14	151.22	158.87	202.38	4667.11	2266.08	3500.69	5177.31	2962.69	3320.18	4833.93	4373.33	5003.71	1874.53	3117.71
2009-10-20	149.13	3439.69	131.64	153.01	159.48	203.84	4685.89	2284.83	3550.71	5209.13	3007.16	3355.97	4971	4413.56	5109.38	1902.75	3139.55
2009-10-21	148.36	3428.15	131.05	152.42	157.1	201.72	4672.08	2279.97	3519.14	5241.21	2982.67	3348.86	4893.57	4379.52	5126.44	1880.22	3094.91
2009-10-22	148.82	3413.51	131.13	153.6	156.21	202.88	4681.06	2262.77	3526.47	5241.98	2972.53	3333.16	4914.96	4343.9	5078	1893.18	3110.95
2009-10-23	150.94	3476.35	132.65	155.98	159.62	204.12	4749.83	2290.86	3575.5	5334.84	3012.89	3389.31	4958.45	4507.84	5197.81	1912.57	3144.04
2009-10-26	152.26	3477.75	133.7	157.74	160.5	204.8	4812.43	2283.39	3582.96	5309.37	3012.55	3397.73	4945.55	4486.57	5209.43	1915.32	3133.46
2009-10-27	150.93	3378.33	132.61	156	160.19	203.29	4713.19	2223.53	3518.79	5152.72	2937.65	3262.78	4832.7	4295.32	5068.45	1867.19	3106.44
2009-10-28	150.83	3397.3	132.26	156.08	160.76	204.35	4753.14	2255.51	3574.4	5145.75	2958.18	3280.56	4892.28	4357.62	5051.67	1894.74	3146.97
2009-10-29	148.81	3318.28	131.82	152.78	157.41	200.23	4738.63	2213.07	3531.82	4965.34	2905.02	3168.78	4847.29	4218.52	4929.4	1850.68	3070.77
2009-10-30	150.62	3354.49	132.02	155.95	160.97	203.21	4878.53	2217.63	3581.3	4986.33	2932.31	3205.79	4919.37	4256.39	4989.56	1856.09	3077.03
2009-11-02	150.26	3468.87	132.46	154.96	159.18	202.04	5126.96	2251.7	3710.71	5176.64	3010.27	3286.78	5071.14	4383.44	5222.02	1895.92	3152.79
2009-11-03	150.49	3521.45	133.03	155	158.73	202.45	5152.11	2303.43	3768.46	5243.16	3067.75	3361.65	5144.75	4434.56	5279.88	1941.42	3180.63
2009-11-04	151.29	3541.98	133.37	156.29	159.5	203.34	5179.8	2300.56	3769.04	5194.46	3084.06	3407.72	5221.61	4448.63	5313.33	1989	3217.19
2009-11-05	150.56	3558.33	132.84	155.26	158.75	203.38	5222.06	2323.04	3802.04	5228.58	3120.11	3418.82	5239.15	4486.98	5297.96	2005.32	3222.23
2009-11-06	151.32	3576.99	133.11	156.41	160.01	204.38	5185.61	2335.59	3827.32	5328.04	3142.43	3466.4	5203.97	4490.35	5297.76	1999.68	3221.82
2009-11-09	151.97	3593.09	133.63	157.04	161.38	204.74	5175.19	2375.82	3841.16	5305.55	3156.75	3519.45	5263.89	4465.22	5304.33	2028.16	3223.11
2009-11-10	151.13	3600.74	133.31	155.33	161.43	204.46	5224.95	2360.24	3864.87	5388.83	3168.74	3494.38	5317.33	4463.99	5316.72	2015.75	3211.34
2009-11-11	151.74	3597.4	133.72	155.62	164.63	203.72	5260.8	2349.61	3880.96	5352.71	3180.61	3486.94	5353.86	4420.25	5296.47	2032.41	3211.39
2009-11-12	152.81	3603.45	134.05	156.7	169.03	204.39	5275.55	2353.02	3921.65	5313.1	3191.07	3502.28	5423.72	4417.79	5275.71	2027.3	3258.83
2009-11-13	153.17	3628.61	134.49	156.77	169.87	203.91	5315.03	2373.7	3992.19	5308.3	3228.63	3515.06	5506.04	4402.87	5303.43	2046.63	3300.91
2009-11-16	155.43	3733.04	135.65	160.59	170.19	208.49	5434.19	2425.37	4075.61	5464.19	3302.85	3633.62	5623.98	4652.45	5453.62	2084.91	3376.88
2009-11-17	155.87	3739.33	135.3	161.8	171.67	208.02	5472.88	2435.17	4069.88	5503.8	3302.07	3636.68	5626.03	4644.21	5471.34	2102.85	3370.57
2009-11-18	157.67	3744.45	136.27	163.96	175.42	213.06	5549.86	2468.76	4060.45	5460.45	3292.58	3642.03	5682.43	4737.79	5454.34	2097.6	3400.38
2009-11-19	157.63	3767.3	136.39	163.41	176.9	211.96	5585.29	2500.7	4097.63	5492.91	3329.47	3685.41	5715.56	4762.3	5431.57	2153.8	3424.72
2009-11-20	158.34	3764.17	137.39	163.91	176.74	211.67	5552.47	2487.55	4105.91	5547.78	3336.58	3684.25	5734.4	4708.96	5409.98	2170.34	3411.85
2009-11-23	161.79	3807.49	140.45	167.85	179.89	215.54	5640.66	2488.27	4203.18	5547.32	3382.24	3754.76	5913.72	4763.41	5416.93	2197.03	3471.51
2009-11-24	159.26	3667.35	138.35	164.95	177.72	211.57	5322.08	2366.16	3990.92	5404.72	3231.97	3635.17	5644.46	4602.21	5279.06	2069.4	3307.98
2009-11-25	161.28	3763.77	139.83	167.12	181.2	213.2	5416.32	2415.29	4129.87	5534.7	3318.09	3793.27	5854.5	4723.57	5343.32	2126.49	3410.45
2009-11-26	161.73	3613.69	140.45	167.85	180.23	212.17	5199.59	2316.24	3941.28	5440.46	3191.56	3656.81	5556.76	4566.52	5086.62	2036.08	3249.82
2009-11-27	157.92	3509.49	137.88	163.58	174.19	206.31	5155.07	2288.86	3858.35	5155.01	3127.66	3496.95	5443.1	4434.74	4941.39	1979.75	3184.19
2009-11-30	161.4	3648.95	141.97	166.43	176.73	209.61	5367.05	2364.3	4051.11	5298.88	3259.94	3639.43	5781.71	4620.4	5101.81	2056.71	3306.69
2009-12-01	161.59	3710.99	141.47	167.05	177.63	211.64	5487.61	2404.49	4138.69	5353.76	3320.62	3747.98	5932.46	4660.28	5138.02	2114.12	3374.34
2009-12-02	163.18	3752.74	142.18	169.31	180.47	212.94	5520.42	2419.44	4184.35	5500.43	3348.47	3828.18	5925.2	4705.24	5170.06	2141.86	3400.26
2009-12-03	164.25	3753.3	143.17	170.3	182.73	213.47	5529.06	2425.08	4192.65	5451.6	3363.33	3843.73	5968.06	4739.7	5132.35	2145.04	3443.28
2009-12-04	164.68	3773.79	143.79	170.1	184.45	216.28	5419.15	2412.33	4123.62	5453.82	3332.87	3791.54	5815.36	4822.11	5400.96	2082.24	3378.82
2009-12-07	165.53	3808.28	146.57	169.6	181.6	216.75	5486.77	2432.41	4171.05	5583.5	3370.74	3822.37	5938.36	4819.46	5408.89	2139.01	3429.31
2009-12-08	165.9	3770.5	147.04	169.84	181.6	216.86	5457.4	2409.9	4167.09	5576.5	3334.5	3802.86	5879.02	4743.01	5308.42	2135.99	3392.85
2009-12-09	163.09	3700.81	145.01	166.26	177.9	218.89	5370.58	2356.32	4135.45	5448.9	3262.8	3725.03	5812.73	4675.23	5181.1	2121.17	3369.64
2009-12-10	162	3726.31	143.8	165.55	176.15	214.38	5420.06	2371.71	4173.23	5417.59	3291.07	3758.19	5896.09	4675.73	5222.98	2131.3	3395.16
2009-12-11	162.92	3724.19	144.82	166.38	177.44	214.52	5412.67	2364.89	4164.46	5379.24	3294.48	3762.56	5928.92	4667.7	5223.6	2128.48	3369.7
2009-12-14	163.64	3750.51	144.3	168.45	177.72	214.41	5379.63	2373.16	4151.46	5360.22	3310.18	3789.72	5882.48	4739.62	5328.31	2119.58	3381.91
2009-12-15	164.28	3728.75	145.63	168.39	177.99	215.61	5417.58	2363.38	4159.21	5174.05	3297.16	3786.76	5895.82	4745.44	5256.2	2141.08	3436.49
2009-12-16	165.43	3707.3	145.91	169.19	184.86	216.54	5463.43	2355.06	4125.25	5132.41	3279	3745.48	5836.84	4716.4	5242.54	2134.01	3433.13
2009-12-17	165.65	3616.05	145.63	169.98	185.71	215.62	5265.05	2312.74	4006.37	5033.48	3189.78	3627.62	5651.64	4587.72	5149.76	2078.28	3407.12
2009-12-18	165.14	3514.68	144.28	169.61	188.04	216.59	5150.16	2249.91	3883.87	4695.08	3106.34	3496.41	5473.43	4475.65	5076.85	2010.93	3337.4
2009-12-21	165.3	3528.55	144.37	170.33	187.05	216.03	5192.65	2273.43	3931.28	4750.81	3133.38	3511.83	5592.1	4458.19	5031.69	2042.31	3385.17
2009-12-22	164.29	3432.91	143.78	169.16	185.04	213.82	5119.68	2220.7	3843.39	4554.37	3048.5	3395.65	5478.49	4275.01	4904.85	2018.41	3350.1
2009-12-23	164.96	3471.55	144.11	169.96	186.27	213.62	5226.64	2235.57	3928.06	4592.24	3086.57	3432.74	5593.85	4307.45	4914.67	2086.49	3452.74
2009-12-24	167.78	3579.16	145.94	174.09	188.64	216.08	5368.5	2283.25	4046.44	4700.49	3178.41	3574.32	5789.14	4514.22	5032.24	2147.14	3553.96
2009-12-25	168.48	3573.7	146.1	175.59	188.86	215.59	5443.89	2275.41	4068.4	4715.81	3184.32	3566.96	5789.61	4488.56	4977.29	2195.9	3557.79
2009-12-28	170.54	3630.14	147.97	178.05	190.08	218.15	5467.88	2299.57	4143.75	4769.94	3228.93	3632.32	5854.04	4561.44	5074.79	2237.18	3606.93
2009-12-29	170.69	3651.13	147.79	178.43	190.54	219.92	5478.99	2303.34	4173.42	4734.19	3239.65	3648.58	5868.17	4584.84	5150.2	2231.68	3619.21
2009-12-30	171.2	3694.47	146.97	180.01	192.61	221.36	5475.26	2323.47	4154.69	4831.59	3253.75	3663.75	5834.2	4647.55	5336.05	2200.27	3576.46
2009-12-31	173.58	3715.36	149.13	182.76	194.56	222.04	5482.38	2333.47	4186.63	4857.48	3274.38	3684.74	5909.72	4641.88	5363.03	2222.21	3627.3
2010-01-04	174.86	3687.94	150.87	183.29	195.82	225.33	5461.21	2321.35	4184.1	4768.28	3264.64	3679.33	5927.72	4585.71	5256.86	2277.49	3705.14
2010-01-05	175.98	3719.95	151.11	185.12	197.96	233.1	5484.14	2331.61	4160.68	4667.66	3288.33	3729.6	5958.5	4709.99	5333.07	2335.37	3771.63
2010-01-06	177.68	3700.76	152	187.91	199.02	233.79	5488.46	2326.93	4118.54	4676.93	3292.44	3743.75	5887.32	4705.43	5246.84	2335.28	3757.05
2010-01-07	174.82	3627.18	148.61	185.89	196.26	228.72	5359.21	2279.53	4003.04	4664.05	3239.4	3671.4	5743.23	4616.11	5136.22	2280.95	3649.71
2010-01-08	173.25	3644.73	146.23	184.29	197.55	228.59	5385.71	2299.72	4042.74	4732.84	3258.8	3661.06	5788.82	4568.78	5164.88	2339.35	3723.38
2010-01-11	176.07	3651.74	147.36	188.75	202.19	234.43	5415.14	2309.35	4027.04	4642.93	3283.29	3673.41	5761.48	4552.03	5182.93	2411.36	3828.23
2010-01-12	174.9	3712.51	145.98	187.75	201.03	231.48	5572.22	2346.07	4121.37	4713.09	3350.36	3734.59	5918.52	4627.13	5207.96	2442.97	3986.65
2010-01-13	170.18	3612.37	141.93	181.93	196.25	227.78	5618.07	2317.76	4082.93	4558.15	3292.21	3628.89	5909.94	4404.96	4928.51	2449.61	4039.12
2010-01-14	171.82	3674.25	143.01	184.02	199.49	229.44	5765.35	2346.18	4208.9	4605.19	3363.97	3679.77	6096.68	4449.78	4968.83	2522.3	4168.09
2010-01-15	170.69	3691.62	142.17	183.02	196.33	227.43	5791.09	2350.15	4228.46	4691.63	3398.21	3694.88	6110.29	4435.78	4984.78	2513.74	4150.27
2010-01-18	171.15	3721.59	142.29	184.01	196.39	227.72	5864.1	2374.84	4304.12	4765.91	3453.86	3735.65	6219.04	4428.27	4944.05	2544.46	4203.43
2010-01-19	172.17	3727.2	142.69	185.62	199.34	228.63	5833.35	2370.49	4291.39	4768.2	3450.03	3747.31	6188.06	4461.3	4990.46	2529.95	4174.46
2010-01-20	170.75	3602.6	141.25	183.84	198.64	228.13	5653.78	2318.16	4141.18	4609.01	3353.21	3601.02	5996.53	4293.37	4841.12	2382.15	3937.11
2010-01-21	171.86	3616.98	143.37	183.47	201.44	230.31	5682	2329.31	4159.61	4664.71	3358.98	3567.16	6018.87	4215.78	4940.92	2378.92	3956.46
2010-01-22	169.14	3558.31	142.6	179.04	194.86	228.17	5605.03	2291.06	4063.04	4556.17	3280.56	3451.49	5855.01	4108.2	5002.82	2316.57	3857.22
2010-01-25	169.52	3516.94	142.63	180.07	195.06	227.1	5568.61	2268.6	3998.89	4488.75	3237.22	3417.05	5823.38	4084.96	4924.68	2303.16	3798.25
2010-01-26	167.93	3413.08	141.64	178.13	191.87	225.02	5389.23	2196.75	3874.97	4274.03	3122.46	3286.74	5672.78	3925.44	4870.06	2210.5	3713.87
2010-01-27	168.24	3372.53	141.96	179.09	189.76	225.39	5343.58	2189.89	3853.17	4267.08	3097.83	3245.26	5621.07	3919.96	4734.51	2207.43	3749.99
2010-01-28	164.89	3392.2	139.43	174.08	185.89	226.34	5452.65	2196.35	3916.03	4310.4	3139.32	3261.53	5728.88	3943.66	4671.64	2265.08	3804.66
2010-01-29	162.88	3397.6	138.64	170.02	185.2	223.66	5560.38	2190.77	3935.28	4302.36	3142.47	3267.31	5814.6	3919.36	4657.28	2287.09	3810.09
2010-02-01	161.46	3348.22	137.46	168.4	184.37	219.96	5630.77	2151.19	3914.18	4354.99	3090.44	3175.61	5811.78	3784.94	4590.31	2213.23	3682.05
2010-02-02	160.92	3337.34	137.38	167.32	184.23	222.01	5559.92	2138.21	3891.14	4308.52	3068.64	3191.14	5728.86	3789.97	4602.46	2196.95	3658.5
2010-02-03	164.08	3416.6	140.11	171.22	188.55	224.23	5506.24	2190.57	3942.48	4406.16	3133.19	3273.29	5741.06	3999.52	4766.78	2216.93	3657.12
2010-02-04	161.67	3415.78	138.92	167.13	185.89	222.34	5529.63	2204.17	3965.51	4452.28	3143.63	3255.19	5808.9	3946.19	4730.77	2248.36	3698.88
2010-02-05	159.52	3344.67	138.82	162.82	181.35	216.38	5439.9	2181.45	3883.84	4318.09	3091.75	3158.84	5740	3811.38	4649.65	2207.88	3612.02
2010-02-08	160.63	3342.92	139.95	164.08	181.44	216.15	5439.83	2180.77	3890.82	4297.57	3094.47	3163.14	5766.25	3838.4	4630.83	2185.4	3571
2010-02-09	161.51	3357.65	140.12	165.6	183.94	216.52	5427.27	2198.45	3884.02	4271.14	3109.93	3197.42	5747.9	3864.07	4672.77	2178.45	3557.7
2010-02-10	163.51	3403.96	141.01	168.94	188.22	217.15	5523.52	2208.98	3937.29	4331.65	3149.05	3242.46	5791.66	3923.18	4746.07	2212.04	3626.34
2010-02-11	164.89	3407.1	142.18	170.54	191.09	218.52	5529.36	2202.55	3942.73	4364.13	3140.77	3268.58	5785.96	3925.88	4734.98	2205.37	3643.6
2010-02-12	166.41	3443.2	142.27	173.29	194.25	221.18	5533.39	2213.96	4003.94	4406.45	3165.7	3315.8	5832.06	3991.15	4778.73	2241.16	3715.7
2010-02-22	168.94	3429.53	143.07	177.75	197.8	225.43	5548.74	2212.14	3985.47	4356.78	3170.95	3314.86	5825.15	3949.52	4743.26	2230.41	3677.91
2010-02-23	169.76	3409.42	144.48	178.09	198.84	226.03	5583.69	2217.1	4021.84	4332.1	3172.6	3301.4	5826.44	3882.71	4627.3	2269.2	3750.89
2010-02-24	168.78	3464.66	143.95	176.15	199.06	223.89	5740.5	2266.21	4096.44	4406.37	3233.21	3364.76	5910	3931.66	4662.73	2319.16	3845.22
2010-02-25	167.83	3516.84	143.09	175.33	195.88	224.36	5778.8	2287.34	4168.51	4546.35	3278.19	3399.94	5975.7	3992.38	4748.65	2342.47	3881.22
2010-02-26	168.08	3509.38	143.08	175.9	196.65	225.5	5817.52	2280.7	4173.35	4534.26	3279.26	3377.22	5947.88	3952.75	4739.77	2347.88	3886.85
2010-03-01	170.33	3553.42	143.95	180.67	196.12	227.09	5853.1	2306.33	4201.87	4562.42	3312.88	3439.51	5991.21	4010.93	4827.53	2372.99	3901.18
2010-03-02	167.99	3543.66	142.76	176.83	191.59	225.59	5828.44	2304.36	4188.17	4594.81	3311.31	3403.64	5977.49	3951.38	4826.42	2401.41	3910.38
2010-03-03	168.9	3575.77	143.49	178.12	192.48	226.32	5872.1	2338.22	4239.83	4588.19	3348.89	3448.84	6063.33	3985.97	4844.23	2447.67	3933.24
2010-03-04	167.71	3475.32	141.89	177.74	189.67	226.86	5702.49	2271.07	4109.61	4471.71	3255.84	3340.67	5847.76	3892.86	4731.94	2328.69	3762.04
2010-03-05	168.87	3486.12	142.88	178.97	190.83	227.71	5721.21	2277.18	4135.77	4480.01	3268.44	3353.45	5844.63	3882.03	4753.17	2333.35	3732.16
2010-03-08	170.48	3516.8	143.54	181.57	195.04	228.95	5760.1	2288.29	4172.13	4550.37	3295.64	3389.85	5852.64	3923.66	4797.5	2357.4	3749.74
2010-03-09	170.22	3533.59	143.83	180.73	193.77	228.69	5738.87	2284.68	4173.58	4660.59	3288.87	3398.65	5851.27	3988.45	4844.2	2353.99	3753.83
2010-03-10	170.21	3500.97	142.78	181.92	193.73	228.63	5659.45	2265.99	4112.55	4582.73	3244.75	3385.44	5799.98	3951.43	4822.17	2327.05	3713.86
2010-03-11	168.19	3491.66	141.04	179.45	190.88	228.25	5602.51	2262.48	4072.47	4548.7	3230.01	3366.07	5752.07	3953.09	4859.95	2302.2	3688.85
2010-03-12	168.15	3443.43	140.29	180.18	190.37	229.13	5526.72	2225.97	4017.66	4463.34	3180.87	3319.23	5690.72	3901.53	4802.14	2267.03	3636.56
2010-03-15	166.35	3396.23	139.4	177.74	184.94	228.07	5496.73	2214.37	3971.79	4444.45	3147.01	3254.09	5628.21	3820.55	4721.05	2244.52	3560.76
2010-03-16	167.78	3419.87	140.22	179.98	186.46	227.66	5519.24	2226.27	3997.4	4490.95	3168.76	3272.2	5639.67	3810.61	4778.44	2268.51	3558.81
2010-03-17	169.46	3499.61	140.63	182.6	190.5	231.36	5638.1	2265.43	4092.51	4596.28	3246.57	3351.45	5767.2	3887.55	4882.6	2362.11	3687.25
2010-03-18	168.7	3497.38	140.61	181	189.2	230.78	5605.44	2260.64	4100.86	4652.84	3240.07	3349.71	5763.21	3901.99	4853.14	2389.28	3696.22
2010-03-19	170.13	3524.71	141.6	182.79	192.17	231.04	5615.23	2276.93	4125.91	4690.03	3264.64	3403.41	5787.66	3944.87	4872.79	2420.53	3717.53
2010-03-22	169.64	3536.74	141.89	181.12	191.62	229.78	5619.47	2283.87	4156.42	4676.19	3284.03	3400.96	5788.08	3962.87	4893.73	2458.1	3766.87
2010-03-23	169.06	3509.08	140.88	180.85	189.86	230.16	5581.22	2269.62	4123.19	4623.39	3256.63	3377.8	5792.13	3965.67	4836.69	2439	3711.19
2010-03-24	168.7	3514.64	140.25	180.53	190.5	230.41	5600.87	2283.78	4132.36	4621.64	3272.56	3373.3	5822.31	3953.53	4840.11	2443.84	3738.28
2010-03-25	169.16	3464.72	140.75	180.49	194.38	230.3	5541.24	2241.48	4071.26	4535.1	3228.38	3332.99	5724.81	3899.23	4766.06	2414.19	3702.8
2010-03-26	170.11	3514.05	140.76	182.41	196.18	231.51	5573.81	2271.8	4133.87	4609.15	3276	3369.99	5785.31	3954.25	4850.98	2462.66	3739.15
2010-03-29	171.83	3587.82	141.4	185.6	197.21	232.22	5639.51	2296.91	4184.78	4705.49	3324.86	3432.83	5855.49	4093.01	5027.14	2464.98	3743.3
2010-03-30	171.68	3598.33	141.64	185.29	196.47	232.6	5626.31	2294.95	4215.15	4710.2	3329.81	3440.57	5853.84	4121.02	5045.51	2491.38	3775.13
2010-03-31	171	3583.71	141.47	184.34	194.32	232.36	5629.38	2305.27	4208.17	4716.26	3327.22	3417.4	5826.91	4065.71	5005.13	2516.68	3818.22
2010-04-01	171.45	3634.33	140.6	186.24	195.1	233.69	5696.84	2337.42	4269.73	4841.35	3383.95	3473.29	5896.55	4118.68	5050.1	2551.75	3832.02
2010-04-02	172.69	3649.7	141.86	187.63	196.47	234.84	5729.26	2335.47	4286.57	4860.71	3406.61	3514.68	5860.03	4197.27	5044.86	2554.99	3783.27
2010-04-06	173.45	3649.81	141.64	188.78	200.09	236.42	5754.49	2331.32	4262.1	4771.19	3411.9	3528.66	5875.37	4237.35	5051.12	2536.87	3787.68
2010-04-07	173.92	3637.32	142.62	188.69	200.83	236.14	5803.38	2323.99	4246.68	4705.01	3413.83	3524.58	5875.02	4212.43	5005.16	2553.3	3818.76
2010-04-08	172.68	3605.44	142.05	186.41	198.33	235.59	5894.65	2311.69	4230.18	4623.81	3401.66	3498.53	5842.89	4103.6	4922.68	2576.66	3793.71
2010-04-09	173.85	3645.56	142.72	188.38	199.99	236.87	5974.75	2334.43	4284.77	4651.52	3437.85	3534.42	5921.33	4155.87	4966.16	2640.9	3929.88
2010-04-12	174.46	3630.56	143.35	189.09	200.87	237.13	6125.01	2343.02	4280.63	4502.31	3448.74	3534.36	5960.38	4109.68	4869.49	2707.23	4083.9
2010-04-13	174.08	3651.89	143.21	188.28	200.26	237.08	6134.86	2338.84	4254.33	4522.99	3443.03	3530.31	5973.48	4180.83	5000.59	2648.3	4006.52
2010-04-14	174.31	3672.51	143.3	188.45	201.61	237.35	6214.02	2346.41	4287.89	4522.07	3463.76	3581.77	6091.5	4190.13	4986.33	2673.72	3990.63
2010-04-15	174.11	3653.2	142.94	188.17	202.25	238.19	6117.07	2330.85	4237.18	4444.84	3435.3	3559.63	6075.01	4242.23	4994.66	2643.14	3919.17
2010-04-16	174.23	3619.56	143.51	188.16	200.68	238	6091.7	2314.49	4225.06	4415.13	3420.76	3529.33	6065.32	4152.22	4897.48	2661.69	3917.94
2010-04-19	170.67	3435.64	141.66	182.52	195.02	236	5992.81	2228.11	4018.17	4048.79	3256.85	3336.87	5888.58	3900.91	4617.72	2565.6	3752.71
2010-04-20	172.13	3444.9	142.81	184.3	197.44	237.55	6242.78	2233.03	4009.83	3911.98	3275.32	3356.78	6002.54	3890.84	4592.77	2675.12	3805.77
2010-04-21	172.25	3523.05	142.93	184.5	196.8	237.63	6380.15	2302.78	4127.4	4007.94	3358.62	3425.74	6163.6	3992.86	4652.02	2770.48	3932.19
2010-04-22	171.91	3496.59	143.1	183.78	195.14	237.09	6383.77	2302.97	4143.13	3935.11	3336.61	3426.7	6218.11	3954.84	4537.46	2790.14	3887.88
2010-04-23	172.2	3480.05	143.89	183.64	195.24	237.58	6377.61	2292.17	4093.56	3951.69	3324.47	3401.8	6174.76	3969.55	4536.51	2731.51	3796.91
2010-04-26	172.74	3466.12	143.54	185.33	196.22	237.92	6423.85	2286.27	4093.09	3912.99	3327.92	3384.54	6098.52	3943.74	4487.49	2752.1	3792.96
2010-04-27	171.38	3390.94	143.44	182.96	192.5	237.51	6324.33	2250.57	4004.81	3885.93	3234.68	3285.3	5919.18	3853.95	4407.73	2696.58	3732.07
2010-04-28	168.86	3377.36	142.54	178.15	190.5	235.77	6327.26	2222.99	3976.71	3877.98	3208.47	3279.1	5894.1	3846.42	4406.6	2679.23	3659.69
2010-04-29	168.83	3318.27	142.01	178.83	189.95	236.4	6066.35	2178.31	3867.36	3832.82	3143.61	3200.39	5760.13	3772.22	4423.47	2567.39	3574.55
2010-04-30	169.57	3300.62	142.75	179.37	190.68	238.2	5943.54	2174.83	3781.45	3815.24	3105.97	3173.22	5629.08	3807.05	4507.58	2484.89	3409.03
2010-05-04	168.51	3261.46	141.45	178.4	189.4	239.09	6076.39	2157.04	3748.23	3619.45	3083.71	3151.81	5667	3785.1	4389.51	2480.23	3398.47
2010-05-05	167.55	3300.01	141.97	175.67	187.49	237.63	6245.95	2174.77	3818.57	3671.59	3146.15	3175.45	5840.64	3765.89	4391.88	2565.09	3463.07
2010-05-06	166.08	3160.75	140.79	173.96	185.93	235.78	6110.09	2111.83	3674.06	3470.19	3031.03	3053.25	5714.47	3511	4151.31	2497.85	3311.88
2010-05-07	163.24	3099.54	138.59	170.4	182.4	232.37	5970.65	2063.59	3586.97	3441.66	2966.94	2979.64	5713.31	3354.57	4106.44	2434.31	3221.81
2010-05-10	165.79	3101.05	140.65	174	184.61	234.65	5792.66	2059.63	3574.73	3517.51	2934.11	2972.44	5640.41	3408.97	4184.57	2341.82	3168.57
2010-05-11	164.24	3031.28	139.86	171.82	181.25	234.02	5628.37	2013.14	3486.85	3438.29	2858.91	2936.28	5483.66	3358.03	4071.14	2281.94	3120.64
2010-05-12	164.7	3025.64	140.92	171.78	181.98	233.88	5525.49	1999.72	3452.06	3506.84	2828.84	2897.27	5327.56	3363.75	4174.73	2230.58	3006.41
2010-05-13	165.26	3102.66	140.92	173.28	182.69	234.8	5766.51	2030.67	3562.36	3524.5	2903.99	2975.11	5458.13	3470	4262.97	2293.75	3118.52
2010-05-14	163.84	3092.73	139.54	172.36	178.22	232.77	5896.04	2044.4	3552.75	3482.53	2895.82	2969.95	5498.73	3438.32	4205.13	2336.91	3111.41
2010-05-17	159.13	2918.72	136.97	165.11	172.35	225.51	5635.32	1945.88	3329.76	3241.83	2713.37	2795.75	5227.48	3222.1	4007.25	2188.86	2887.15
2010-05-18	160.21	2974.77	138.53	165.09	176.14	227.21	5635.66	1960.7	3375.5	3426.09	2759.21	2834.2	5272.42	3312.72	4113.59	2212.45	2923.95
2010-05-19	159.5	2968.44	138.17	163.92	175.78	223.5	5617.39	1958.55	3382.7	3378.26	2763.87	2832.56	5290.72	3322.9	4076.54	2225.77	2949.78
2010-05-20	160.46	2924.98	138.76	165.4	176.24	224.64	5493.78	1932.65	3345.64	3320.68	2727.33	2797.21	5183.33	3291.59	4008.43	2183.49	2881.07
2010-05-21	160.14	2974.69	139.24	164.56	174.91	218.16	5532.27	1940.09	3416.97	3455.87	2782.71	2851.87	5274.81	3332.86	4048.17	2235.11	2923.22
2010-05-24	162.32	3093	139.73	168.56	178.34	220.31	5785.69	1999.42	3570.39	3634.28	2899.54	2964.79	5472.38	3483.42	4181.88	2327.25	3049.01
2010-05-25	160.16	3039.67	138.14	165.82	175.54	217	5821.62	1969.46	3535.76	3536.79	2855.07	2928.79	5408.04	3383.95	4068.73	2307.59	3016.78
2010-05-26	161.55	3041.84	139.06	167.54	178.28	218.76	5777.42	1978.46	3539.79	3544.62	2869.45	2926.55	5395.87	3374.15	4067.96	2316.34	3036.82
2010-05-27	162.22	3092.78	139.21	168.32	180.99	220.26	5880.17	2004.99	3594.94	3573.99	2925.27	2998.29	5499.82	3445.98	4108.23	2366.03	3096.97
2010-05-28	162.33	3088.24	138.35	169.2	181.68	222.65	6005.64	1995.44	3592.03	3521.59	2917.75	2994.34	5522.56	3441.99	4084.03	2373.79	3139.34
2010-05-31	161.04	3001.62	137.22	167.54	180.99	221.29	5946.33	1945.1	3493.47	3402.89	2823.77	2892.8	5424.91	3332.48	3983.91	2286.83	2999.68
2010-06-01	159.88	2963.32	137.09	165.45	178.14	220.18	5822.4	1921.74	3450.61	3337.73	2782.65	2863.52	5353.1	3285.76	3951.23	2242.27	2903.59
2010-06-02	159.23	2985.06	137.78	163.84	174.93	217.83	5835.37	1926.08	3502.36	3431.78	2818.55	2877.07	5371.49	3315.19	3933.27	2295.98	2969.31
2010-06-03	159.54	2962.24	137.66	164.67	174.7	219.44	5828.59	1908.53	3477.54	3372.03	2793.96	2848.89	5367.39	3268.76	3909.57	2290.2	2942
2010-06-04	158.76	2975.59	138.26	162.17	173.85	219.01	5891.35	1915.37	3505.24	3418.62	2803.34	2844.01	5443.53	3276.02	3911.33	2332.77	2966.31
2010-06-07	154.01	2933.53	136.07	155.21	165.04	211.4	5931.6	1883.89	3470.58	3369.33	2776.91	2792.59	5482.64	3187.49	3804.48	2363.02	2942.02
2010-06-08	154.43	2943.45	136.59	154.96	166.81	214.79	5971.28	1889.1	3512.3	3378.61	2806.06	2808.26	5520.02	3181.6	3770.32	2382.93	3025.53
2010-06-09	155.81	3029.24	136.81	157.56	168.91	217.11	6060.85	1924.68	3601.29	3507.82	2876.98	2887.55	5612.34	3275.88	3938.56	2418.45	3078.09
2010-06-10	155.6	3005.81	136.45	157.47	169.76	216.17	6044.38	1920.23	3611.17	3446.82	2873.21	2865.97	5648.1	3228.8	3847.07	2440.72	3116.43
2010-06-11	156.55	3007.99	136.59	159.15	172.47	217.96	5942.69	1919.56	3604.73	3450.8	2874.01	2881.61	5592.78	3272.66	3867.65	2402.86	3147.1
2010-06-17	157.13	2985.01	137.45	159.62	172.26	216.79	5629.8	1914.41	3576.4	3462.66	2854.41	2862.56	5482.05	3251.59	3874.54	2363.45	3169.41
2010-06-18	156.52	2914.71	137.5	158.33	170.81	217.66	5336.42	1869.64	3444.78	3443.22	2767.3	2778.26	5293.24	3200.81	3868.97	2250.55	3078.48
2010-06-21	160.28	3004.19	139.43	164.42	175.79	220.88	5393.6	1913.42	3542.6	3602.93	2838.93	2855.47	5435.07	3305.12	4019.06	2317.92	3192.57
2010-06-22	159.12	3012.89	139.08	162.3	173.35	219.38	5424.02	1918.62	3571.11	3615.53	2853.93	2862.6	5456.46	3302.64	4018.1	2339.92	3168.31
2010-06-23	159.12	2987.91	139.03	162.55	173.09	219.13	5431.8	1898.41	3548.47	3583.96	2827.14	2820.58	5449.48	3239.96	3996.15	2339.6	3129.57
2010-06-24	159.75	2987.25	139.09	163.56	174.76	218.48	5419.16	1895.86	3559.99	3575.09	2823.96	2806.75	5441.38	3228.28	4011.79	2346.34	3156.89
2010-06-25	159.19	2957.53	138.98	162.63	174.38	217.94	5273.39	1885.21	3516.3	3525.88	2782.93	2766.61	5394.93	3194.2	4013.6	2306.47	3149.2
2010-06-28	159.76	2929.12	138.87	163.99	175.8	219.45	5211.63	1874.76	3484.61	3498.27	2750.85	2737.68	5294.49	3133.9	4010.9	2250.18	3021.26
2010-06-29	157.79	2786.51	137.84	161.06	171.99	217.42	4992.82	1804.02	3295.93	3274.31	2610.25	2587.51	5075.52	2991.03	3840.81	2127.41	2845.12
2010-06-30	157.01	2749.51	137.59	159.42	171.71	216.14	5020.94	1801.63	3246.58	3192.98	2572.98	2520.55	5035.55	2903.4	3815.88	2103.83	2830.48
2010-07-01	155.99	2708.87	137.26	157.82	168.66	214.99	4838.77	1777.42	3188.87	3167.41	2534.57	2471.76	4953.99	2854.61	3784.52	2074.07	2800.95
2010-07-02	157.35	2711.31	138.01	159.89	170.86	215.1	4688.58	1788.51	3181.82	3269.59	2545.39	2453.11	4871.33	2850.7	3819.13	2046.3	2768.49
2010-07-05	157.62	2690	138.1	160.34	171.21	215.12	4688.72	1781.04	3165.12	3270.23	2527.69	2421.59	4850.72	2788.85	3791.52	2026.88	2712.12
2010-07-06	157.48	2749.54	138.03	160.2	170.68	214.1	4833.12	1797.93	3244.92	3319.13	2584.83	2491.75	4968.68	2864.44	3855.88	2082.66	2782.77
2010-07-07	157.28	2773.76	137.89	159.71	170.97	213.75	4894.99	1797.67	3310.89	3338.74	2617.15	2513.8	5033.32	2885.82	3860.12	2111.61	2826.29
2010-07-08	158.39	2766.24	138.75	161.18	172.15	215.7	4912.15	1788.32	3302.5	3349.17	2605.79	2511.8	5011.56	2866.35	3857.81	2079.51	2774.54
2010-07-09	159.22	2844.03	139.49	162.19	173.43	215.32	5031.21	1823.42	3402.8	3441.53	2679.51	2594.71	5163.76	3004.11	3935.42	2139.45	2874.01
2010-07-12	158.42	2875.32	139.09	161.33	170.03	214.2	5021.52	1832.46	3442.05	3557.15	2707.51	2620.75	5178.83	3042.81	3974.08	2171.53	2920.33
2010-07-13	157.45	2830.43	139.02	159.51	167.67	213.17	4925.73	1818.47	3395.91	3442.58	2673.48	2559.15	5130.84	2983.96	3921.51	2151.75	2910.43
2010-07-14	158.3	2852.37	139.26	160.96	169.13	214.93	4958.46	1838.87	3424.96	3456.21	2695.93	2591.25	5142.38	3004.26	3948.77	2167.74	2923.03
2010-07-15	158.22	2799.4	139.34	160.89	168.1	213.98	4894.49	1801.82	3365.98	3426.62	2640.23	2533.63	5084.5	2937.69	3874.56	2104.72	2841.61
2010-07-16	159.44	2809.68	141.24	161.47	168.99	213.42	4902.43	1812.45	3382.43	3463.02	2640.42	2550.84	5116.32	2981.52	3870.75	2114.58	2821.17
2010-07-19	159.17	2878.95	141.28	160.59	168.61	213.25	4984.24	1844.34	3471.47	3546.85	2708.68	2619.9	5207.95	3112.2	3954.97	2163.38	2892.45
2010-07-20	160.32	2946.97	141.51	162.52	171.32	214.34	5173.78	1877.04	3559.57	3613.35	2780.9	2712.77	5291.93	3209.86	4004.46	2224.93	2982.74
2010-07-21	160.33	2953.17	141.23	162.99	171.06	213.74	5186.13	1914.79	3569.76	3594.27	2791.86	2721.05	5307.51	3212.46	4000.03	2231	2987.71
2010-07-22	160.94	2991.48	141.57	163.96	171.86	213.9	5242.3	1920.78	3615.64	3687.99	2826.27	2763.69	5357.56	3248.34	4045.81	2267.24	3026.68
2010-07-23	163.03	3000.46	142.09	167.29	176.56	216.29	5293.63	1911.02	3602.66	3679.32	2827.25	2763.92	5398.82	3268.22	4081.3	2267.86	3057.86
2010-07-26	163.58	3025.45	142.86	167.84	176.51	217.37	5410.12	1927.86	3623.37	3699.87	2866.89	2803.18	5487.37	3282.59	4075.86	2300.64	3070.04
2010-07-27	162.17	3012.75	141.35	166.32	175.42	217.25	5402.99	1917.09	3617.76	3688.52	2852.45	2781.24	5564.71	3259.91	4045.02	2303.54	3029.87
2010-07-28	163.87	3084.98	142.23	168.79	179.1	217.06	5515.67	1952.48	3707.97	3820.07	2912.8	2856.47	5633.44	3371.41	4137.54	2351.5	3113.22
2010-07-29	164.47	3102.42	143.24	168.74	181.14	219.15	5506.2	1970.24	3726.28	3835.67	2936.95	2899.22	5590.98	3383.86	4156.2	2367.54	3153.29
2010-07-30	165.21	3094.55	143.97	169.31	182.71	219.62	5500.86	1955.94	3728.35	3845.76	2927.26	2901.94	5577.27	3339.65	4139.2	2372.05	3120.51
2010-08-02	168.26	3147.93	146.67	172.7	186.48	222.27	5643.18	1982.86	3803.09	3895.11	2969.74	2958.19	5734.49	3386.51	4203.69	2407.54	3168.5
2010-08-03	167.9	3092.72	146.31	172.23	186.07	222.9	5535.05	1946.71	3728.43	3854.77	2915.19	2902.11	5640.78	3363.31	4123.08	2352.29	3112.59
2010-08-04	168.46	3111.42	146.5	172.99	188.38	222.32	5570.2	1953.45	3755.84	3849.2	2942.19	2921.12	5735.97	3384.91	4124.93	2392.7	3131.57
2010-08-05	167.71	3094.68	145.73	172.53	185.69	221.63	5655.42	1947.41	3778.88	3765.41	2931.38	2908.2	5840.27	3334.92	4055.09	2391.47	3111.14
2010-08-06	169.47	3148.92	148.09	173.65	187.19	223.41	5780.3	1980.44	3845.12	3794.38	2992.68	2969.2	5965.57	3388.34	4110.8	2449.27	3171.46
2010-08-09	171.23	3176.33	149.95	175.37	189.27	223.79	5864.99	1993.88	3882.12	3822.4	3016.47	3026.06	6030.1	3425.01	4115.27	2474.03	3198.02
2010-08-10	169.71	3076.02	148.72	173	188.62	223.84	5710.24	1941.56	3741.15	3707.75	2907.23	2933.48	5835.81	3299.65	4004.52	2371.11	3102.75
2010-08-11	169.08	3099.86	148.52	172.12	187.49	221.64	5743.36	1952.88	3793.99	3787.84	2932.91	2953.39	5893.98	3301.79	4013.18	2407.15	3110.92
2010-08-12	168.1	3062.07	148.33	170.38	185.86	218.96	5699.29	1926.89	3745.05	3797.55	2893.66	2904.22	5864.11	3237.39	3963.49	2383.01	3038.54
2010-08-13	170.58	3108.91	150.77	173.11	188.45	220.08	5827.84	1953.82	3815.84	3880.32	2953.03	2954.35	5951.3	3291.43	3985.13	2417.8	3077.03
2010-08-16	171.09	3181.26	151.06	173.38	189.88	220.78	6019.62	1991.55	3905.95	3920.31	3037.33	3026.69	6074.16	3392.3	4063.14	2468.11	3140.68
2010-08-17	171.4	3203.99	150.64	174.31	192.08	220.93	6009.67	2003.86	3978.6	3963.01	3064.4	3039.51	6081.23	3422.18	4076.56	2487.76	3190.93
2010-08-18	171	3199.92	149.43	174.79	192.22	222.83	5991.51	1993.82	3991.58	3916.55	3050.79	3069.86	6045.32	3418.15	4064.17	2497	3190.22
2010-08-19	171.57	3215.2	149.51	175.41	194.99	225.25	5947.55	1999.43	3986.22	3905.17	3060.43	3089.26	6032.23	3513.53	4102.81	2498.57	3205.18
2010-08-20	168.63	3151.47	146.68	172.32	191.09	220.7	5723.41	1970.68	3900.7	3829.63	3003.43	3017.65	5886	3410.12	4062.04	2434.82	3096.17
2010-08-23	168.39	3156.98	146.96	172.09	189.65	218.44	5743.8	1972.31	3929.5	3793.97	3014.74	3026.25	5915.85	3385.51	4060.87	2463.23	3095.83
2010-08-24	167.49	3179.32	146.4	171.15	186.74	215.83	5811.59	1985.39	3982.75	3865.44	3034.34	3055.08	5980.17	3397.23	4049.19	2487.03	3149.92
2010-08-25	167.53	3107.44	146.13	170.91	189.22	217.31	5722.46	1939.55	3918.03	3724.6	2954	2987.54	5894.85	3309.28	3956.07	2439.28	3081.67
2010-08-26	168.99	3118.98	147.3	172.5	192.7	218.02	5774.17	1949.43	3948.17	3732.07	2973.35	2987.59	5919.71	3340.21	3946.55	2470.43	3114.3
2010-08-27	169.95	3131.86	148.46	173.41	193.06	217.37	5856.38	1945.64	3965.05	3730.73	2992.36	3003.47	5985.76	3333.64	3951.66	2484.91	3120.54
2010-08-30	172.4	3200.16	150.43	176.94	194.29	220.02	6069.78	1972.16	4074.04	3769.12	3052.12	3101.54	6203.72	3406.24	3984.24	2566.13	3207.73
2010-08-31	170.3	3197.55	148.58	174.79	190.52	216.8	6127.79	1955.36	4069.81	3747.89	3061.06	3126.3	6223.3	3380.81	3936.86	2588.95	3299.03
2010-09-01	171.88	3171.01	149.15	177.48	192.74	217.53	6040.46	1925.93	4008.03	3705.91	3020.19	3106.91	6145.52	3372.23	3942.21	2557.5	3293.44
2010-09-02	172.84	3218.99	149.72	178.58	196.07	219.04	6139.22	1949.12	4117.5	3727.61	3066.2	3162.15	6266.84	3408.7	3976.57	2615.08	3360.71
2010-09-03	173.35	3225.15	150.91	178.43	195.94	218.7	6144.27	1952.77	4165.01	3708.99	3092.76	3153.95	6316.88	3381.39	3951.37	2660.47	3372.53
2010-09-06	175.67	3267.08	152.1	181.85	198.65	220.57	6143.62	1975.36	4157.85	3791.35	3116.11	3210.28	6327.42	3471.02	4059.52	2632.23	3383.48
2010-09-07	175.66	3278.81	153.24	180.43	198.16	220.32	6145.62	1976.99	4175.24	3809.26	3132.39	3260.97	6330.87	3476.98	4039.26	2658.39	3409.87
2010-09-08	175.57	3284.75	152.86	180.52	198.93	221.54	6218.68	1982.45	4215.42	3756.71	3146.71	3321.88	6374.53	3478.3	3968.11	2690.3	3426.01
2010-09-09	172.32	3229.23	150.53	177.04	193.2	218.67	6241.8	1965.9	4122.19	3654.49	3090.87	3258.97	6334.34	3392.9	3893.16	2677.42	3374.03
2010-09-10	173.81	3243.07	152.41	178.03	192.81	219.91	6532.29	1967.76	4135.57	3618.38	3112.67	3261.82	6461.73	3383.04	3886.05	2673.63	3380.53
2010-09-13	174.59	3282.93	152.68	179.24	194.85	221.23	6579.67	1979.62	4217.45	3700.7	3171.13	3304.12	6516.76	3406.67	3885.72	2755.77	3447.83
2010-09-14	173.6	3288.06	152.21	177.58	194.34	218.52	6538.15	2018.12	4238.88	3675.18	3178.45	3300.45	6498.9	3382.47	3891.67	2798.55	3519.48
2010-09-15	173.85	3232.25	152.78	177.73	193.18	218.13	6473.57	2011.71	4159.06	3634.19	3121.11	3242.12	6387.44	3317.09	3815.87	2733.32	3517.17
2010-09-16	173.59	3165.23	152.74	177.35	192.66	218.83	6312.27	1962.63	4056.59	3575.32	3058.7	3167.71	6268.9	3246.16	3749.82	2668.38	3444.77
2010-09-17	174.96	3166.7	153.54	179.31	195.74	219.45	6416.83	1960.11	4050.46	3589.17	3043.32	3183.48	6351.9	3235.41	3735.65	2666.44	3427.73
2010-09-20	177.49	3147.9	157.56	179.99	199.3	219.83	6318.7	1944.48	4044.76	3534.66	3017.4	3144.44	6380.61	3200.36	3752.26	2625.83	3365.83
2010-09-21	176.49	3152.82	156.89	178.44	199.69	220.13	6368.09	1929.19	4073.12	3535.8	3021.56	3141.46	6390.71	3210.8	3760.82	2611.22	3336.72
2010-09-27	178.3	3214.99	159.17	179.8	201.4	221.71	6568.63	1957.29	4156.47	3587.65	3085.75	3248.22	6568.42	3267.1	3774.39	2695.25	3427.66
2010-09-28	178.8	3192	160.95	179.18	201.67	219.52	6562.43	1936.03	4119.76	3538.47	3062.09	3258.48	6633.73	3215.49	3710.74	2709.01	3367.76
2010-09-29	177.81	3174.98	157.97	180.14	202.26	219.75	6477.91	1933.89	4076.33	3510.44	3032.7	3252.03	6526.09	3279.84	3717.41	2658.11	3286.99
2010-09-30	178.25	3237.02	158.8	179.92	202.43	223.19	6553.12	1953.15	4131.63	3656.33	3086.23	3329.86	6613.5	3343.71	3801.06	2694.15	3318.15
2010-10-08	178.98	3344.49	158.87	180.54	207.05	224.4	6687.96	1995.04	4215.35	3717.49	3173.22	3482.01	6786.97	3591.11	3949.38	2741.09	3403.59
2010-10-11	185.72	3419.58	165.9	186.59	215.7	231.59	6562.12	2085.92	4213.78	3825.85	3225.1	3593.99	6756.09	3793.59	4128.67	2710.71	3390.16
2010-10-12	184.56	3454.72	165.57	184.72	216.08	230.26	6453.14	2110.28	4257.28	3838	3254.62	3708.37	6686.74	3968.72	4131.6	2723.95	3367.92
2010-10-13	186.55	3496.51	166.68	186.89	221.95	235.6	6400.56	2106.88	4345.29	4044.73	3289.2	3733.7	6610.2	3957.21	4233.01	2727.05	3371.28
2010-10-14	188.54	3472.02	168.61	188.54	226.28	237.4	6168.85	2078.52	4199.44	3966.41	3256.16	3751.28	6412.14	4053.7	4292.98	2627.09	3260.14
2010-10-15	189.32	3557.33	170.02	188.78	227.42	235.95	6174.78	2115.56	4211.98	4018.72	3346.29	3830.4	6421.49	4160.96	4528.82	2635.15	3285.12
2010-10-18	187.28	3529.69	167.54	187.05	223.66	231.56	6234.62	2131.12	4138.43	4070.41	3349.28	3685.48	6362.22	4086.05	4548.88	2587.74	3295.19
2010-10-19	188.67	3612.32	169.64	187.84	224.61	232.86	6375.08	2146.94	4302.85	4070.15	3432.72	3774.97	6513.12	4237.11	4614.78	2713.3	3441.08
2010-10-20	188.07	3632.28	170.14	185.54	224.4	230.54	6519.89	2114.41	4376.25	3891.09	3442.43	3739.72	6701.34	4355.32	4680.54	2723.11	3432.89
2010-10-21	189.23	3621.97	172.21	185.98	222.83	231	6582.28	2112.82	4378.08	3896.47	3437.93	3824.66	6686.17	4315.38	4550.16	2763.66	3418.45
2010-10-22	190.23	3633.5	173.26	186.86	223.01	231.51	6555.79	2114.19	4435.06	3906.33	3468.98	3843.08	6726.07	4334.53	4497.59	2839.96	3506.44
2010-10-25	195.18	3738.48	178.17	191.61	231.43	236.38	6654.67	2151.97	4531.47	3974.95	3545.56	4021.87	6947.1	4510.63	4623.06	2923.91	3613.03
2010-10-26	194.33	3735.47	177.41	191.06	230.27	234.58	6807.55	2152.28	4547.69	4039.39	3562.45	4001.24	6886.29	4484.1	4565.46	2966.88	3642.57
2010-10-27	191.52	3675.84	173.93	189.55	223.73	231.15	6718.58	2125.65	4454.69	4058.33	3518.6	3921.93	6802.31	4357.29	4480.81	2941.28	3570.47
2010-10-28	193.59	3671.79	178.06	189.26	229.38	232.58	6660.7	2119.74	4402.39	4100.95	3518.05	3903.78	6784.9	4309.57	4502.91	2997.89	3537.95
2010-10-29	189.82	3668.16	173.16	186.52	223.12	231.17	6715.65	2110.06	4436.9	4040.03	3552.24	3928.8	6820.37	4270.41	4396.29	3087.02	3599.67
2010-11-01	193.09	3770.03	176.44	189.7	227.37	233.42	6879.97	2153.07	4547.23	4083.46	3657.67	4098.39	6991.43	4495.36	4464.64	3198.08	3672.17
2010-11-02	193	3757.11	176.48	189.06	229.66	235.43	6806.15	2162.46	4499.96	4129.67	3673.14	4110.83	6966.19	4404.18	4444.09	3130.63	3593.92
2010-11-03	194.13	3708.68	177.9	189.85	232.58	235.08	6760.55	2135.16	4431.5	4128.68	3600.61	3952.84	6999.72	4272.76	4497.5	3036.2	3612.61
2010-11-04	197.31	3781.49	180.99	191.85	242.02	239.23	6934.38	2162.96	4526.5	4154.47	3685.36	4042.26	7131.41	4388.68	4533.07	3190.02	3741.12
2010-11-05	203.73	3829.6	187.15	198.35	249.68	245.51	7024.23	2189.16	4564.82	4235.04	3746.55	4113.35	7150.13	4439.74	4577.78	3237.91	3786.97
2010-11-08	204.38	3874.41	188.71	196.64	255.84	245.18	7211.66	2230.74	4677.45	4302.6	3778.36	4159.52	7287.97	4454.83	4593.13	3291.01	3817.46
2010-11-09	208.19	3861.57	191.14	200.92	265.98	249.78	7418.25	2213.81	4651.28	4237.71	3757.26	4190.59	7352.06	4489.79	4498.21	3321.49	3795.04
2010-11-10	207.49	3844.8	190.49	199.05	270	246.98	7559.44	2191.27	4648.98	4146.77	3726.01	4199.92	7543.29	4454.27	4416.65	3337.77	3782.7
2010-11-11	207.85	3845.11	189.81	202.31	262.66	252.03	7506.17	2199.19	4609.85	4137.52	3709.39	4180.57	7469.65	4577.88	4467.84	3293.15	3733.43
2010-11-12	199.96	3607.87	182.18	193.89	255.33	242.83	7126.57	2073.61	4325.84	3870.93	3446.25	3882.17	7107.13	4317.38	4216.97	3095.73	3522.88
2010-11-15	196.47	3653.56	177.81	191.98	241.83	242.84	7487.46	2103.89	4436.45	3941.56	3501.32	3860.95	7373.26	4234.13	4235.68	3214.02	3588.31
2010-11-16	195.33	3501.58	176.9	190.46	242.5	240.47	7292.02	2017.97	4265.16	3777.2	3387.71	3643.59	7170.91	3954.83	4062.82	3054.98	3528.22
2010-11-17	189.16	3408.78	171.28	183.74	234.24	233.24	6811.66	1975.11	4135.47	3737.55	3299.66	3517.21	6781.49	3859.32	4051.05	2925.37	3426.61
2010-11-18	191.91	3458.6	172.81	187.1	240.3	234.85	6902.91	1986.98	4212.47	3776.3	3336.68	3602.54	6852.55	3934.73	4085.91	3017.96	3452.42
2010-11-19	193.92	3511.43	174.17	189.81	245.04	235.14	7140.86	2013.14	4288.17	3822.02	3410.23	3641.15	7047.12	3934.08	4077.44	3186.7	3659.88
2010-11-22	191.17	3519.01	170.1	188.35	240.4	237.46	7240.89	2009.44	4296.73	3811.75	3426.54	3668.05	7115.62	3906.04	4022.84	3270.86	3833.87
2010-11-23	188.32	3450.51	169.08	184.35	232.98	231.02	7200.5	1972.22	4227.21	3717.83	3351.32	3546.51	7074.87	3821.15	3956.09	3207.89	3808.72
2010-11-24	191.29	3533.57	172.77	187.3	234.26	232.78	7500.22	2002.59	4323.52	3793.34	3450.07	3634.09	7316.43	3898.59	4012.95	3307.41	3873.14
2010-11-25	190.28	3580.99	172.26	186.34	229.65	233.33	7487.35	2036.47	4399.08	3903.77	3503.98	3704.57	7336.85	3955.95	4059.88	3295.36	3847.44
2010-11-26	188.17	3551.93	170.24	185.3	223.16	232.05	7454.34	2020.58	4355.19	3838.01	3477.78	3654.84	7408.42	3992.16	4004.32	3276.27	3772.41
2010-11-29	189.72	3552.04	171.96	186.74	224.95	234.38	7587.87	2016.8	4339.07	3834.92	3511.87	3613.3	7527.68	3926.8	3996.94	3262.37	3797
2010-11-30	189.91	3483.43	172.6	186.76	224.54	237.15	7327.33	1971.14	4242.49	3756.27	3432.35	3591.45	7291.73	3893.93	3925.89	3180.22	3692.09
2010-12-01	191.69	3483.78	174.12	189.14	226.31	237.44	7215.11	2010.36	4238.62	3779.68	3420.94	3600.1	7277.98	3885.08	3934.91	3186.96	3747.03
2010-12-02	194.21	3503.16	175.63	192.6	229.93	240.77	7193.89	2012.25	4242.39	3802.78	3441.81	3627.34	7288.38	3922.75	3973.15	3192.64	3789
2010-12-03	195.02	3498.47	176.14	193.43	232.77	242.07	7102.33	2009.24	4232.59	3840.65	3431.97	3608.12	7283.4	3904.81	3997.68	3174.34	3715.47
2010-12-06	196.07	3488.63	177.73	193.42	235.23	244.71	7021.23	1990.93	4181.24	3825.17	3396.6	3610.17	7109.76	3944.96	4071.92	3097.11	3656.12
2010-12-07	197.6	3529.39	178.76	195.82	235.99	243.85	7129.22	1996.9	4232.76	3894.32	3432.95	3679.99	7239.81	3996.05	4079.03	3146.62	3705.76
2010-12-08	193.84	3503.77	174.59	192.54	231.13	240.35	7108.62	1980.21	4211.62	3844.41	3449.92	3636.46	7238.29	3945.16	4003.58	3155.37	3687.36
2010-12-09	196.06	3444.99	176.03	195.65	235.71	242.05	6952.88	1958.44	4108.56	3740.72	3415.16	3565.88	7073.31	3857.57	3949.12	3141.08	3627.83
2010-12-10	196.91	3490.01	176.46	196.54	238.82	242.93	7050.64	1985.13	4151.76	3751.23	3455.63	3628.45	7087.33	3920.67	4006.08	3208.91	3736.09
2010-12-13	200.09	3595.97	179.49	198.98	248.21	244.01	7189.49	2033.96	4298.83	3858.01	3568.27	3770.26	7236.79	4128.61	4076.63	3286.83	3916.34
2010-12-14	201.08	3614.98	181.07	199.27	249.41	243.73	7177.82	2047.07	4324.6	3879.12	3597.07	3808.87	7358.16	4133.01	4053.01	3338.3	3973.2
2010-12-15	198.84	3594.92	178.87	197.17	244.99	241.51	7247.43	2047.06	4291.12	3855.71	3557.24	3770.22	7362.98	4171.76	4031.23	3316.02	3894.05
2010-12-16	199.06	3578.67	179.94	196.18	246.22	243.32	7259.56	2039.79	4268.97	3882.32	3543.78	3734.03	7391.14	4173.19	3982.29	3305.23	3898.27
2010-12-17	200.79	3576.82	181.08	198.44	251.29	242.8	7239.91	2035.27	4279.4	3859.22	3558.78	3756.96	7348.87	4136.1	3968.08	3296.22	3899.77
2010-12-20	201.78	3526.84	182.05	198.96	255.95	243.2	7062.94	1997.41	4220.71	3790.3	3534.64	3705.36	7253.87	4083.16	3895.6	3263.78	3845.76
2010-12-21	203.4	3594.93	183.86	200.4	258.59	243.62	7066.36	2027.09	4268.64	4023.55	3591.01	3759.06	7222.27	4242.92	4007.04	3290.36	3882.12
2010-12-22	202.28	3558.47	183.27	199.31	253.47	242.96	6990.67	2011.97	4221.52	3981.01	3564.14	3751.11	7131.72	4197.34	3935.19	3258.4	3830.2
2010-12-23	204.16	3517.11	186.7	199.29	257.38	244.05	6909.3	1981.33	4153.81	3926.1	3502.38	3687.8	7041.77	4172.69	3949.09	3177.54	3750.18
2010-12-24	204.98	3481.8	187.87	199.58	259.59	244.67	6813.4	1966	4108.15	3959.96	3441.78	3633.59	6912.6	4095.04	3966.18	3106.8	3728.6
2010-12-27	204.57	3404.24	187.7	198.83	259.6	243.45	6588.07	1926.94	3990	3844.89	3363.39	3545.53	6757.12	4108.58	3896.1	3017.26	3577.17
2010-12-28	205.4	3337.78	189.69	199.86	254.11	241.69	6485.64	1888	3888.59	3694.92	3291.11	3475.91	6732.25	4014.95	3848.11	2931.06	3517.81
2010-12-29	204.9	3366.8	187.49	201.33	254.46	238.65	6611.52	1886.55	3942.1	3730.53	3340.27	3501.31	6832.63	3977.49	3842.23	3020.59	3610.37
2010-12-30	206.67	3371.63	188.7	204.14	256.35	239.49	6679.9	1877.04	3942.84	3682.18	3348.63	3541.46	6798.06	4007.53	3823.54	3049.21	3645.17
2010-12-31	206.92	3443.58	187.52	205.86	257.88	238.08	6788.75	1911.49	4020.39	3726.2	3417.43	3667.82	6953.13	4147.73	3862.38	3125.3	3711.89
2011-01-04	208.37	3507.01	189.02	206.18	262.11	242.55	6847.77	1930.68	4065.87	3931.42	3480.89	3750.12	7005.26	4250.54	3924.39	3163.23	3712.21
2011-01-05	206.72	3499.01	187.7	203.77	263.64	240.34	6842.38	1931.13	4052.22	3930.4	3509.78	3719.61	6909.1	4307.74	3887.64	3135.52	3730.7
2011-01-06	209.19	3480.96	190.65	205.64	266.13	241.65	6788.54	1931.71	4065.94	3954.38	3486.46	3711.32	6836.67	4251.72	3855.28	3109.87	3710.48
2011-01-07	204.05	3481.63	185.45	201.56	255.76	238.2	6782.31	1930.61	4068.88	3962.91	3471.21	3660.27	6811.65	4174.93	3950.31	3091.2	3713.27
2011-01-10	205.02	3407.42	186.34	202.59	258.21	239.59	6544.29	1896.8	3973.07	3877.49	3405.43	3576.88	6626.79	4124.41	3880	2995.85	3612.94
2011-01-11	206.11	3415.99	187.53	203.92	260.07	240.05	6451.67	1899.66	3964.75	3989.73	3397.33	3576.26	6606.54	4143.07	3928.33	2959.89	3575.22
2011-01-12	206.85	3435.41	187.83	204.71	263.91	240.83	6466	1911.05	3997.38	4039.5	3406.05	3591.42	6607.99	4147.11	3975.91	2968.32	3579.29
2011-01-13	207.8	3433.27	188.86	205.53	263.84	240.87	6539.47	1906.87	3997.86	3987.51	3403.51	3571.78	6686.23	4166.95	3961.69	2978.41	3590.01
2011-01-14	208.62	3374.09	190.09	205.42	265.94	240.11	6466.06	1884.95	3957.92	3964.88	3348.17	3461.44	6629.84	4037.12	3907.93	2894.18	3478.21
2011-01-17	208.18	3241.32	189.8	204.87	264.31	239.85	6200.25	1813.48	3794.26	3708.49	3219.55	3340.35	6378.66	3883.32	3774.47	2759.44	3335.85
2011-01-18	208.56	3247.19	189.64	205.65	264.69	239.44	6237.01	1805.72	3808.99	3682.63	3213.75	3356.61	6471.66	3864.36	3783.62	2767.67	3335.37
2011-01-19	210.7	3321.74	191.16	207.51	273.25	241.45	6355.84	1836.32	3883.16	3762.88	3320.81	3453.26	6575.54	3995.53	3823.11	2844.15	3412.46
2011-01-20	209.08	3209.49	190.2	205.05	272.95	239.86	6136.09	1792.26	3748.78	3620.49	3218.55	3321.89	6366.49	3816.52	3718.01	2709.96	3272.83
2011-01-21	209.51	3246.07	191.74	204.23	275.12	236.38	6083.03	1815.43	3789.47	3694.39	3282.59	3338.42	6320.78	3859.69	3782.89	2728.67	3315.07
2011-01-24	211.54	3202.25	194.17	205.57	277.95	236.6	5893.08	1798	3739.56	3684.76	3256.79	3278.82	6174.26	3770.8	3752.57	2652.32	3282.1
2011-01-25	208.83	3179.06	191.47	203.31	271.62	231.99	5883.85	1798.22	3714.31	3665.79	3212.41	3226.28	6132.17	3733.37	3773.51	2611.76	3210.42
2011-01-26	207.73	3226.66	189.32	203.02	271.49	232.9	5956.55	1820.39	3769.83	3707.29	3293.68	3272.56	6213.67	3784.56	3794.5	2681.88	3282.22
2011-01-27	209.8	3279.93	192.09	204.31	276.86	232.76	6075.07	1840.47	3823.88	3637.97	3383.77	3347.07	6305.52	3887.66	3829.07	2725.82	3361.67
2011-01-28	205.4	3296.75	189.69	199.86	254.11	241.69	6152.85	1847.41	3868.17	3641.86	3410.79	3376.18	6391.72	3897.33	3799.28	2752.58	3403.74
2011-01-31	212.6	3340.51	194.04	208.06	279.9	236.02	6192.68	1898.5	3915.6	3639.96	3482.26	3438.72	6494.19	3963.36	3820.09	2770.26	3435.9
2011-02-01	215.27	3344.85	195.66	211.81	284.87	237.76	6205.19	1886.72	3904.56	3660.28	3455.33	3461.91	6512.64	4005.75	3833.43	2797.61	3429.57
2011-02-09	216.46	3311.74	196.95	211.59	286.77	235.9	6125.24	1884.64	3876.68	3578.7	3438.32	3418.41	6541.92	3872	3788.84	2779.05	3517.74
2011-02-10	218.57	3385.95	198.76	213.12	291.7	238.52	6367.95	1905.85	4024.34	3653.52	3487.69	3501.15	6745.26	3955.42	3847.74	2861.72	3595.55
2011-02-11	218.09	3409.4	198.98	212.27	290.41	238.73	6403.7	1918.35	4076.64	3757.42	3522.32	3531.89	6758.09	3942.54	3846.14	2877.11	3622.23
2011-02-14	218.52	3504.41	198.34	213.62	290.94	239.17	6498.07	1949.76	4147.18	3850.82	3595.15	3652.64	6856.48	4120.39	4013.49	2932.57	3692.55
2011-02-15	217.47	3502.7	196.73	213.48	287.81	239.85	6495.74	1951.32	4133.58	3836.07	3598.13	3684.32	6856.54	4119.28	3984.44	2945.44	3683.94
2011-02-16	216.58	3543.14	195.4	213.11	287.37	238.25	6553.74	1966.04	4185.25	3845.82	3658.76	3764.78	6871.47	4209.77	3983.69	3007.25	3736.42
2011-02-17	214.53	3547.61	193.81	210.74	284.17	238.02	6510.05	1967.78	4190.26	3817.5	3689.32	3777.61	6820.35	4191.18	3981.54	3040.1	3759.81
2011-02-18	213.23	3511.59	192.75	209.76	278.34	236.99	6481.22	1954.73	4125.27	3797.17	3634.01	3735.49	6833.99	4105.63	3961.89	2995.74	3714.57
2011-02-21	213.81	3567.71	191.61	212.2	279.29	239.12	6556.32	1994.04	4217.23	3850.51	3687.43	3816.5	6946.84	4184.01	3980.74	3080.21	3899.3
2011-02-22	212.78	3466.82	191.98	209.62	275.19	242.15	6373.13	1944.69	4103.85	3735.54	3561.14	3724.12	6831.67	4075.51	3855.03	2998.61	3799.65
2011-02-23	208.84	3488.85	187.87	205.96	272.26	239.7	6487.58	1959.63	4137.37	3783.17	3575.71	3765.6	6852.11	4069.1	3852.5	3055.74	3847.61
2011-02-24	206.67	3511.03	184.4	205.03	266.88	242.28	6488.87	1969.17	4170.53	3813.74	3604.12	3797.24	6869.43	4123.31	3873.66	3059	3817.41
2011-02-25	208.34	3517.36	186.78	206.4	266.94	241.28	6463.38	1977.74	4195.31	3807.34	3602.67	3817.69	6840.82	4103.51	3897.05	3062.6	3844.6
2011-02-28	205.4	3562.81	189.69	199.86	254.11	241.69	6495.74	1986.71	4297.67	3822.05	3677.83	3858.27	6886.65	4168.55	3926.17	3093.52	3906.71
2011-03-01	211.06	3580.26	190.76	207.89	273.41	240.97	6570.58	2006.17	4329.83	3876.38	3668.75	3879.22	6933.68	4175.02	3962.06	3092.38	3873.19
2011-03-02	212.13	3568.37	192.39	208.85	271.87	242.05	6568.63	1999.69	4323.6	3853.72	3636.21	3852.99	6935.73	4160.27	3984.23	3060.69	3831.01
2011-03-03	210.73	3532.24	191	207.55	269.8	242.57	6399.99	1977.94	4276.44	3814.34	3580	3795.45	6778.01	4092.15	4035.84	2994.55	3750.32
2011-03-04	211.4	3582.6	191.8	208.51	267.54	241.99	6422.51	1998.8	4339.83	3895.39	3631.28	3860.87	6817.24	4180.18	4094.33	3027.96	3787.73
2011-03-07	211.71	3647.2	192.45	207.51	271.63	243.55	6439.3	2027.91	4406.59	3937.64	3683.68	3959.42	6849.14	4472.5	4147.2	3069.03	3813.77
2011-03-08	206.39	3654.75	188.46	201.58	258.21	241.49	6452.07	2037.92	4430.03	3961.95	3693.6	3968.42	6841.67	4459.97	4142.48	3098.11	3827.36
2011-03-09	207.21	3658.82	189.08	202.84	259.62	240.64	6445.58	2031.85	4420.02	3941.19	3723.29	3953.32	6853.23	4452.17	4151.13	3105.7	3876.2
2011-03-10	203.75	3604.59	186.22	197.99	257.01	241.48	6490	2007.4	4366.97	3927.58	3672.17	3876.5	6896.62	4309.97	4043.1	3087.1	3833.53
2011-03-11	202.31	3577.49	184.44	197.44	251.29	238.2	6485.12	1994.89	4349.08	3872.55	3644.46	3853.99	6863.81	4268.04	3994.75	3077.44	3810.17
2011-03-14	201.43	3599.45	182.35	198.81	244.35	234.55	6672.43	2005.69	4370.13	3877.09	3653.75	3876.92	6946.39	4292.95	4000.38	3112.82	3878.41
2011-03-15	201.28	3541.02	182.58	198.08	244.26	233.76	6602.05	1985.4	4292.27	3818.54	3599.11	3836.91	6815.17	4164.55	3926.88	3066.41	3769.42
2011-03-16	202.44	3589.38	181.63	201.33	248.52	232.92	6582.65	2001.65	4348.87	3840.09	3635.36	3936.97	6881.74	4248.85	3972	3132.63	3834.23
2011-03-17	202.03	3530.38	182.2	199.37	248.65	234.82	6453.49	2009.53	4265.93	3784.7	3567.97	3847.41	6865.47	4243.76	3905.43	3046.13	3707.79
2011-03-18	204.6	3549.61	184.45	202.09	253.98	237.27	6444.43	2012.51	4291.78	3849.4	3603.7	3860.77	6870.56	4269.13	3920.16	3056.88	3703.84
2011-03-21	204.24	3535.03	184.93	200.45	254.05	239.18	6318.08	1994.02	4274.37	3878.71	3589.63	3838.31	6789.15	4276.5	3925.59	3026.67	3674.18
2011-03-22	204.32	3547.71	184.77	200.46	255.82	238.24	6266	1996.39	4277.32	3865.66	3591.02	3873.14	6755.46	4270.62	3983.3	3024.24	3696.82
2011-03-23	206.74	3594.52	187.47	202.8	259.77	238.98	6342.64	2026.86	4334.48	4000.09	3646.75	3916.56	6793.04	4340.28	4014.93	3057.36	3757.67
2011-03-24	205.63	3586.25	185.13	203.28	258.32	238.08	6361.78	2024.73	4333.18	3995.56	3632.02	3920.46	6773.24	4317.33	3997.42	3044.97	3755.24
2011-03-25	206.53	3629.01	186.89	203.46	256.75	238.82	6395.49	2041.71	4378.66	4085.92	3658.03	4002.35	6776.2	4382.26	4058.47	3053.22	3745.24
2011-03-28	204.28	3623.46	184.8	201.74	248.76	238.1	6290.94	2054.4	4347.8	4100.12	3643.75	4031.41	6678.98	4411.12	4069.25	3013.4	3704.01
2011-03-29	204.34	3580.62	184.86	201.89	249.26	237.56	6149.36	2034.39	4255.96	4086.51	3573.12	3955.44	6588.65	4360.93	4100.28	2980.51	3628.05
2011-03-30	204.72	3570.31	184.83	202.39	251.97	237.84	6129.1	2010.66	4235.24	4037.3	3549.14	3996.29	6567.77	4335.74	4090.79	2945.76	3621.32
2011-03-31	204.28	3531.88	185.05	201.43	250.35	237.48	6089.21	1993.97	4173.72	3969.26	3506.18	3940.72	6587.87	4296.61	4047.61	2908.47	3630.51
2011-04-01	204.13	3583.79	185.88	200.92	247.08	239.74	6116.04	2013.02	4208.95	4066.76	3549.09	3978.53	6598.45	4420.81	4157.49	2925.89	3670.36
2011-04-06	206.67	3613.23	187.48	204.12	253.02	242.07	6051.18	2027.51	4193.28	4141.71	3553.69	4025.06	6531.77	4477.62	4278.28	2905.21	3613.63
2011-04-07	206.66	3629.97	186.96	204.42	252.65	242.83	6073.83	2031.23	4227.99	4138.53	3586.26	4074.24	6556.81	4471.17	4269.74	2905.44	3621.41
2011-04-08	209.04	3664.34	189	207.03	258.18	247.63	6204.99	2053.53	4287.86	4158.35	3614.67	4129.38	6623.76	4511	4276.47	2950.92	3686.31
2011-04-11	210.03	3640.48	190.21	207.46	260.47	247.9	6177.65	2050.16	4227.13	4068.18	3584.92	4128.08	6621.68	4531.39	4245.39	2924.72	3630
2011-04-12	207.77	3636.51	187.82	205.46	257.45	244.25	6176.01	2094.75	4231.68	4068.82	3594.04	4098.49	6656.85	4478.1	4230.05	2938.68	3634.51
2011-04-13	207.6	3682.44	186.9	205.59	258.14	243.54	6320.33	2100.38	4278.7	4130.36	3634.79	4099.8	6729.09	4529.78	4332	2967.77	3704.98
2011-04-14	205.02	3664.9	183.68	203.71	253.17	243	6319.26	2088.25	4259.84	4081.8	3607.07	4089.77	6724.23	4481.73	4326.42	2948.19	3693.14
2011-04-15	203.69	3671.4	182.6	202.43	250.98	242.97	6292.61	2097.39	4248	4170.62	3599.23	4098.49	6679.81	4455.67	4368.95	2925.42	3712.09
2011-04-18	203.88	3674.9	182.83	203.04	248.99	243.2	6306.92	2103.46	4258.98	4207.1	3593.49	4117.13	6647.38	4466.77	4364.39	2918.86	3693.86
2011-04-19	201.27	3611.96	181.59	199.31	242.82	239.72	6244.56	2063.45	4232.27	4118.35	3530.64	4049.24	6619.32	4355.48	4258.06	2876.28	3606.33
2011-04-20	203.63	3618.76	183.46	202.15	247.87	241.08	6388.61	2079.69	4255.63	4080.53	3545.33	4043.77	6656.42	4363.65	4229.72	2909.65	3670.28
2011-04-21	204.05	3642.85	183.34	203.07	247.04	243.09	6369.15	2084.23	4275.12	4092.82	3570.82	4096.93	6636.57	4444.36	4251.44	2929.07	3650.55
2011-04-22	204.63	3624.52	184.45	203.01	248.43	243.49	6306.51	2099.05	4261.1	4065.1	3568.27	4084.5	6627.14	4394.15	4214.9	2894.24	3596.12
2011-04-25	203.35	3563.25	183.6	201.95	241.1	243.49	6223.97	2066.14	4221.42	3996.84	3489.7	3961.11	6611.6	4257.93	4194.95	2811.26	3550.42
2011-04-26	201.8	3532.42	181.41	200.95	238.66	242.42	6169.41	2050.07	4173.43	3996.85	3445.11	3907.66	6529.02	4243.08	4194.96	2765.24	3486.31
2011-04-27	200.96	3504.43	180.89	200.24	234.9	242.99	6100.58	2046.21	4134.79	3900.57	3412.04	3868.19	6491.8	4228.19	4191.26	2720.9	3492.88
2011-04-28	202.46	3436.29	182.3	201.69	238.67	244.32	5898.78	1994.52	4034.82	3800.88	3319.36	3744.62	6328.2	4185.76	4213.99	2649.76	3411.29
2011-04-29	199.99	3476.51	178.78	200.55	234.61	243.64	5962.61	2072.45	4089.71	3871.12	3370.22	3820.53	6428.76	4267.09	4174.45	2698.08	3440.97
2011-05-03	200.7	3507.08	179.74	200.58	234.43	247.2	6054.42	2102.69	4121.39	3895.84	3403.54	3874.83	6545.74	4274.92	4177.34	2739.4	3489.29
2011-05-04	198.67	3421.18	177.6	198.89	230.53	245.52	5972.11	2061.5	4026.03	3810.8	3335.93	3758.63	6456.36	4077.4	4069.68	2685.44	3400.31
2011-05-05	196.72	3421.19	175.84	196.65	225.6	245.71	6040.56	2058.14	4048.34	3859.52	3314.74	3743.68	6521.11	4052.82	4062.28	2698.51	3399.24
2011-05-06	193.9	3421.69	173.73	193.16	221.9	241.46	6119.81	2087.87	4084.14	3847.01	3322.71	3738.2	6545.77	3984.64	4030.98	2731.17	3423.38
2011-05-09	195.68	3435.94	174.96	195.38	225.6	243.1	6127.61	2100.31	4109.12	3852.78	3360.17	3762.71	6535.78	4007.23	4016.78	2752.91	3446.06
2011-05-10	196.3	3460.21	176.18	195.92	227.77	244.21	6103.79	2127.65	4128.89	3865.79	3367.57	3819.81	6527.38	4051.85	4062.29	2758.35	3479.6
2011-05-11	195.97	3455.72	176.25	194.7	225.74	246.97	6125.77	2112.9	4115.78	3892.13	3365.33	3812.55	6556.29	4037.72	4038.64	2768.9	3512.98
2011-05-12	192.23	3408.4	173.51	190.67	217.02	245.12	6070.68	2118.59	4074.59	3871.09	3303.59	3723.15	6549.94	3963.56	3998.86	2714.02	3430.49
2011-05-13	196.81	3436.99	177.2	195.29	226.15	246.81	6074.27	2119.73	4093.31	3932.06	3330.1	3747.2	6558.66	4046.62	4044.05	2747.29	3478.32
2011-05-16	195.66	3414.45	176.25	193.83	223.99	247.01	6052.4	2111.53	4086.83	3970.34	3312.61	3697.07	6556.24	4009.98	3986.89	2750.51	3498.05
2011-05-17	195.94	3421.9	175.65	194.74	226.43	246.09	6026.09	2082.61	4086.53	3954.13	3327.93	3682.88	6537.35	4095.18	4021.76	2736.41	3471.13
2011-05-18	196.18	3446.74	176.05	194.97	225.32	246.57	6071.03	2090.81	4110.4	3978.39	3341.64	3706.8	6616.44	4121.41	4065.11	2757.91	3475.97
2011-05-19	196.95	3426.73	176.81	196.05	226.25	247.58	6063.26	2063.32	4083.38	3917.61	3319.14	3686.98	6619.25	4084.64	4050.76	2731.16	3471.21
2011-05-20	196.83	3424.34	176.76	196.02	226.12	247.32	6053.96	2049.34	4078.57	3898.39	3301.42	3694.54	6605.65	4092.37	4066.72	2722.02	3463.71
2011-05-23	195.64	3310.5	176.48	193.45	222.11	248.23	5855.97	1972.54	3926.28	3757.15	3188.57	3559.79	6403.52	3969.46	3950.93	2627.85	3353.49
2011-05-24	197.1	3311.7	177.89	194.86	225.45	250.23	5824.15	1971.41	3912.56	3770.97	3179.13	3606.59	6353.73	3983.89	3944.89	2617.57	3353.59
2011-05-25	197.77	3272.82	177.86	196.12	228.55	249.61	5729.07	1933.81	3853.96	3728.72	3144.25	3567.29	6347.04	3977.19	3886.91	2574.1	3300.78
2011-05-26	199.73	3254.57	179.68	198.07	232.05	250.49	5616.3	1920.27	3808.67	3713.45	3117.12	3543.45	6377.72	3945.79	3897.85	2541.21	3278.9
2011-05-27	200.33	3215.28	180.12	198.98	232.52	250.56	5541.4	1873.4	3746.14	3662.66	3069.94	3462.97	6220.27	3949.22	3914.58	2483.76	3227.34
2011-05-30	200.51	3192.39	180.23	198.65	231.12	251.55	5502.25	1862.24	3709.82	3569.67	3037.08	3425.82	6267.63	3900.13	3930.94	2424.03	3170.04
2011-05-31	200.78	3248.9	180.28	199.39	233.26	251.74	5593.53	1897.57	3782.9	3588.17	3107.86	3511.41	6314.63	3990.13	3976.43	2472.82	3222.21
2011-06-01	200.24	3259.8	179.93	198.79	231.9	251.15	5620.09	1900.35	3815.15	3594.86	3122.28	3537.37	6414.41	3999.92	3942.3	2507.52	3242.5
2011-06-02	200.07	3209.39	180.94	198.01	230.02	250.34	5562.64	1868.96	3755.93	3523.73	3078.61	3520.74	6331.83	3985.88	3820.78	2476.24	3217.29
2011-06-03	202.27	3248.37	183.68	199.43	235.02	250.98	5669.11	1892.37	3803.77	3585.76	3125.99	3564.03	6440.11	4007.22	3838.28	2524.66	3257.66
2011-06-07	201.44	3270.51	181.86	199.6	234.93	251.43	5722.94	1901.99	3834.95	3607.94	3148.66	3617.13	6442.15	4018.52	3848.23	2539.5	3300.84
2011-06-08	200.59	3276.99	181.19	198.44	233.08	252.64	5713.81	1908.12	3854.73	3687.54	3162.75	3625.02	6480.12	4007.66	3821.57	2546.54	3293.46
2011-06-09	200.27	3211.37	181.09	197.98	232.33	253.14	5591.41	1871.33	3782.37	3594.97	3099.72	3540.76	6320.34	3947.21	3761.81	2484.78	3221.88
2011-06-10	200.29	3221.76	180.88	198.6	232.04	251.93	5622.35	1881.92	3775.66	3631.72	3119.1	3542.21	6370.32	3935.73	3771.28	2490.32	3236.69
2011-06-13	199.48	3212.4	180.43	197.19	230.21	251.7	5587.27	1867.57	3752.51	3614.81	3114.04	3559.73	6280.7	3903.92	3760.16	2495.77	3237.6
2011-06-14	199.66	3260.72	180.19	197.87	230.69	251.12	5624.65	1888.24	3816.59	3734.98	3155.95	3631.74	6338.3	3985.05	3793.46	2525.72	3285.68
2011-06-15	200.75	3228.49	181.17	198.9	234.37	251.64	5555.31	1867.88	3775.97	3695.78	3122.15	3601.78	6308.78	3969.99	3741.76	2501.76	3260.75
2011-06-16	199.12	3173.52	179.43	197.55	231.72	249.39	5424.38	1830.21	3715.71	3632.65	3063.61	3534.27	6199.4	3888.18	3698.43	2465.49	3179.89
2011-06-17	198.79	3140.88	179.11	197.16	233.18	249.06	5352.34	1806.85	3675.39	3633.47	3034.4	3459.5	6160.26	3869.05	3675.42	2418.55	3139.53
2011-06-20	197.85	3115.97	179.17	195.49	231.66	248.01	5271.66	1792.12	3628.18	3647.2	3000.39	3427.07	6080.42	3877.04	3675.39	2369.1	3044.97
2011-06-21	199.33	3154.67	180.72	197.15	231.99	249.11	5317.51	1809.99	3698.39	3708.37	3030.55	3474.21	6136.81	3980.17	3703.03	2393.23	3065.25
2011-06-22	198.28	3151.03	179.91	196.25	227.41	248.73	5317.8	1805.75	3704.97	3681.92	3024.73	3464.62	6165.6	3960.63	3706.28	2389.1	3054.95
2011-06-23	197.72	3205.83	178.75	196.6	225.34	249.43	5432.97	1817.39	3767.89	3731.8	3082.2	3538.8	6256.65	4037.08	3759.97	2433.69	3126.03
2011-06-24	197.93	3281.96	178.47	197.42	225.45	248.18	5566.46	1850.6	3865.51	3790.78	3167.16	3616.05	6354.18	4064.5	3879.54	2509.84	3195
2011-06-27	194.96	3300.33	175.18	195.16	217.6	246.3	5611.66	1853.95	3879.65	3798.67	3202.47	3641.55	6401.82	4104.34	3869.05	2547.05	3225.29
2011-06-28	195.32	3305.73	175.43	195.87	217.62	246.53	5637.66	1854.89	3874.26	3820.75	3207.22	3666.92	6440.3	4105.5	3851.59	2552.02	3245.04
2011-06-29	196.63	3260.48	176.93	197.39	219.65	247.4	5597.8	1834.23	3835.5	3769.26	3164.33	3605.73	6372.91	4058.7	3782.4	2514.94	3223.3
2011-06-30	198.68	3308.54	177.81	200.38	224.08	248.26	5658.63	1850.8	3884.34	3840.95	3209.59	3673.48	6424.7	4134.95	3832.17	2563.77	3258.99
2011-07-01	197.86	3317.83	176.42	200.11	224.17	247.63	5683.98	1848.3	3905.24	3900.19	3207.26	3682.98	6469.27	4220.97	3812.22	2570.35	3260.32
2011-07-04	200.36	3397.45	178.26	202.53	231.92	248.69	5808.92	1889.53	4013.18	3966.14	3280.1	3797.73	6587.46	4287.96	3910.84	2638.78	3319.72
2011-07-05	200.09	3403.46	178.18	201.83	232.9	248.22	5828.27	1896.93	4014.12	3997.13	3295.23	3815.3	6603.41	4289.32	3891.77	2651.65	3337.79
2011-07-06	200.83	3398.51	178.32	203.14	234.69	248.72	5846.06	1895.18	4010.89	3968.7	3291.79	3821.35	6662.33	4269.74	3857.55	2674.38	3348.2
2011-07-07	201.41	3388.9	179.17	203.51	235	248.27	5884.58	1887.45	3999.83	3961.72	3277.72	3788.48	6715.72	4250.5	3844.47	2686.2	3349.8
2011-07-08	202.47	3394.06	180.38	204.54	236.12	249.27	5879.88	1887.71	3987.37	3982.24	3277.69	3782.09	6707.36	4264.55	3875.21	2682.55	3354.32
2011-07-11	202.02	3405.27	179.97	204.34	233.26	248.49	5940.83	1895.96	4022.3	3961.85	3303.58	3796.5	6804.84	4238.16	3853.74	2709.75	3370.11
2011-07-12	201.11	3347.13	178.89	203.66	233.56	248.4	5885.17	1864.07	3972.8	3862.72	3245.91	3733.78	6750.13	4128.55	3776.29	2676.52	3313.97
2011-07-13	204.29	3404.49	181.96	206.65	240.85	249.82	5979.9	1892.02	4046.13	3928.04	3290.12	3824.02	6847.7	4198.29	3835.05	2734.24	3362.39
2011-07-14	204.23	3419.74	181.79	206.18	242.73	249.89	6020.99	1898.41	4066.5	3938.62	3301.36	3873.49	6833.57	4249.44	3831.95	2749.56	3357.04
2011-07-15	203.81	3435.9	181.42	205.4	243.12	248.99	6217.87	1899.37	4071.81	3886.5	3308.23	3902.59	6886.89	4258.33	3849.05	2760.73	3412.06
2011-07-18	204.07	3430.68	181.17	206.62	242.01	249.83	6209.95	1906.86	4083.36	3905.57	3305.28	3876.31	6939.15	4240.56	3827.47	2762.38	3418.51
2011-07-19	205.76	3398.92	182.84	208.46	245.57	250.38	6133.72	1888.62	4021.52	3916.03	3269.55	3844	6883.15	4250.38	3781.48	2724.8	3382.49
2011-07-20	205.53	3397.04	182.41	208.05	245.98	251.47	6127.6	1894.72	4026.22	3907.55	3261.07	3830.74	6945.55	4223.77	3786.99	2730.52	3365.82
2011-07-21	205.46	3358.84	183.05	207.18	246.91	251.46	6100.1	1873.21	3992.55	3858.61	3224.64	3760.13	6962.23	4155.28	3745.89	2690.47	3307.37
2011-07-22	205.95	3369.06	183.38	207.61	248.24	252.33	6153.63	1872.44	4007.96	3860.82	3226.57	3774.08	7007.51	4176.88	3751.53	2702.67	3339.63
2011-07-25	204.91	3253.77	182.51	206.25	246.14	251.91	5951.17	1804.86	3861.35	3703.37	3098.7	3644.58	6834.43	4052.3	3637.86	2594.41	3200.85
2011-07-26	206.92	3265.07	183.63	209.01	250.53	252	5984.55	1805.08	3884.08	3704.64	3111.31	3668.35	6817.3	4064.23	3647.99	2608.49	3196.85
2011-07-27	207.58	3297.39	184.68	209.82	250.44	253.11	6078.09	1820.05	3929.56	3733.84	3144.38	3737.68	6909.68	4117.2	3636.81	2645.55	3253.58
2011-07-28	206.75	3276.53	183.58	209.67	246.48	253.35	6063.21	1811.68	3895.91	3724.98	3120.36	3716.58	6926.36	4155.1	3577.5	2630.09	3241.93
2011-07-29	205.9	3259.54	181.76	209.12	245.98	253.93	5980.54	1803.24	3853.82	3738.71	3080.74	3655.25	6873.23	4088.12	3649.57	2601.2	3227.38
2011-08-01	207.89	3267.1	183.55	211.07	250.53	254.62	5975.6	1807.23	3871.23	3771.68	3087.65	3679.19	6825.06	4138.1	3638.24	2604.24	3261.07
2011-08-02	206.45	3243.62	182.68	208.61	248.59	254.53	5920.85	1796.62	3845.86	3769.74	3061.43	3643.07	6782	4168.06	3604.72	2566.09	3232.37
2011-08-03	206.61	3245.08	182.74	209.26	248.04	253.73	5911.85	1793.28	3840.65	3785.19	3051.72	3660.88	6856.29	4159.37	3597.57	2574.18	3207.61
2011-08-04	205.43	3253.98	181.48	207.93	246.97	252.75	5910.07	1795.67	3855.75	3788.85	3070.27	3668.1	6911.56	4167.17	3594.9	2584.45	3207.58
2011-08-05	200.11	3186.41	178.68	200.78	234.7	251.05	5852.41	1744.19	3789.4	3716.03	3004.21	3584.8	6837.8	4063.83	3503.04	2539.08	3140.44
2011-08-08	199.08	3060.38	178.47	198.73	233.95	250.19	5674.46	1656.45	3647.77	3592.68	2855.34	3430.52	6650.07	3862.52	3393.62	2416.09	3001.79
2011-08-09	196.56	3061.3	176.77	196.3	227.67	247.19	5661.42	1644.67	3640.39	3650.38	2845.48	3426.11	6684.02	3843.48	3405.7	2421	2962.13
2011-08-10	198.73	3093.69	178.53	198.78	230.58	248.35	5713.82	1661.79	3684.46	3703.55	2876.37	3462.35	6814.7	3878.38	3421.89	2465.83	2968.08
2011-08-11	199.82	3142.32	179.72	198.8	237.41	248.53	5898.85	1683.66	3747.66	3768.18	2906.25	3495.41	7026.14	3924.63	3486.5	2494.21	2973.18
2011-08-12	199.77	3158.73	179.85	198.39	238.57	249.17	5959.41	1702.2	3764.02	3772.75	2943.33	3505.02	7081.27	3936.41	3476.29	2538.73	3007.83
2011-08-15	200.93	3205.29	180.4	199.97	239.31	250.32	6009.36	1729.29	3808.16	3816.86	2989.49	3555.95	7094.2	3974.23	3567.67	2575.36	3047.03
2011-08-16	199.23	3181.76	179.27	198	235.58	248.95	5916.9	1725.24	3774.82	3769.32	2955.99	3544.45	7025.99	3978.07	3548.7	2547.82	3068.1
2011-08-17	200.67	3168.73	180.31	199.51	239.45	249.44	5877.63	1719.18	3752.15	3741.47	2944.83	3518.76	7018.03	3939.28	3557.15	2529.44	3051.28
2011-08-18	200.28	3112.56	180.38	199.04	237.2	249.5	5784.23	1689.87	3687.03	3657.96	2890.75	3452.26	6927.13	3847.5	3498.32	2491.64	3001.66
2011-08-19	199.6	3083.46	179.38	198.93	236.1	245.75	5780.26	1670.23	3657.99	3659.77	2861.08	3405.69	6929.45	3770.87	3461.25	2464.49	2969.9
2011-08-22	199.33	3053.58	179.71	198.61	232.97	245.98	5702.37	1671.66	3616.64	3624.47	2834.88	3370.01	6782.96	3760.26	3443.63	2428.86	2944.06
2011-08-23	200.8	3101.66	181.35	199.82	235.87	247.48	5768.74	1695.53	3666.1	3685.39	2881.17	3418.84	6843.31	3810.31	3515.81	2478.47	2998.93
2011-08-24	200.38	3091.5	181.27	199.1	235.54	247.46	5785.46	1688.64	3658.29	3660.26	2875.68	3391.22	6869.29	3796.78	3489.15	2499.48	3016.83
2011-08-25	199.66	3184.35	179.92	198.84	235.09	245.24	5884.78	1731.57	3750.65	3785.73	2953.71	3482.47	6962.33	3941.77	3651.19	2537.5	3108.73
2011-08-26	199.71	3184.15	179.77	199.72	234.65	246.77	5892.23	1724.77	3741.38	3782.2	2954.36	3495.47	6978.66	3926.3	3638.18	2548.26	3125.44
2011-08-29	201.5	3137.61	182.41	200.07	235.47	247.15	5879.8	1699.74	3691.38	3720.37	2909.43	3437.6	7033.27	3877.67	3536.86	2533.93	3100.72
2011-08-30	202.38	3121.52	182.38	201.46	240.16	244.72	5817.38	1696.02	3671.6	3696.14	2891.68	3414.81	6984.79	3867.1	3535.81	2505.32	3077.18
2011-08-31	203.16	3121.63	183.04	202.29	240.99	245.45	5806.39	1689.03	3674.75	3683.19	2884.9	3411.84	6974.51	3881.34	3554.78	2484.82	3055.42
2011-09-01	202.52	3105.14	182.59	201.64	238.34	246.78	5757.45	1676.06	3659.85	3657.66	2863.82	3384.75	6870.9	3850.02	3567.3	2468.75	3047.66
2011-09-02	202.08	3071.06	182.24	201.21	237.61	246.29	5690.69	1660.54	3626.36	3614.96	2830.23	3346.2	6799.44	3792.84	3527.79	2452.8	3004.89
2011-09-05	200.81	3002.72	180.89	200.13	232.89	245.2	5556.51	1622.56	3556.22	3551.55	2764.65	3251.75	6700.37	3668.58	3466.62	2386.72	2910.72
2011-09-06	200.39	2979.99	180.11	199.92	233.78	243.78	5507.23	1621.41	3498.92	3535.76	2743.67	3227.45	6595.26	3649.57	3460.4	2369.41	2879.74
2011-09-07	202.05	3043.89	181.62	201.03	239.14	245.61	5609.83	1652.9	3569.52	3606.81	2798.44	3306.75	6743.94	3740.72	3531.66	2421.11	2947.47
2011-09-08	201.72	3016.74	181.14	200.79	238.42	245.65	5605.71	1645.9	3529.97	3562.98	2767.77	3269.24	6686.01	3716.6	3506.22	2402.47	2924.26
2011-09-09	202.04	3007.78	181.53	200.94	240.03	245.31	5558.06	1646.95	3506.19	3542.38	2758.69	3251.94	6634.63	3715.52	3521.73	2384.97	2914
2011-09-13	200.06	2969.98	179.7	198.36	238.22	244.8	5464.18	1636.92	3458.29	3501.75	2715.68	3195.79	6545.39	3678.22	3500.04	2341.17	2900.79
2011-09-14	197.58	2989.24	177.18	195.98	234.22	244.3	5499.43	1649.91	3480.98	3528.21	2742.52	3223.27	6539.9	3710.79	3509.23	2365.23	2941.98
2011-09-15	197.84	2986.6	177.66	195.86	234.91	244.22	5495.86	1652.86	3486.65	3542.31	2743.3	3218.49	6557.94	3696.01	3486.74	2365.76	2966.26
2011-09-16	198.29	2990.45	177.71	196.51	236.79	244.83	5496.14	1642.45	3481.47	3538.95	2740.93	3223.97	6578.59	3710.63	3501.41	2363.13	2972.34
2011-09-19	193.97	2930.87	174.82	191.55	225.83	242.81	5413.57	1609.98	3420.58	3423.3	2687.38	3154.25	6507.56	3622.97	3428.48	2306.06	2933.62
2011-09-20	193.93	2943.12	175.54	190.7	225.52	243.08	5428.4	1617.4	3427.15	3410.98	2698.89	3171.23	6491.7	3643.64	3461	2316.22	2943.35
2011-09-21	194.38	3031.55	175.96	191.47	226.64	243.76	5561.66	1660.44	3529.69	3495.3	2791.21	3280.56	6638.05	3804.49	3548.04	2382.92	3026.35
2011-09-22	189.98	2939.76	173.26	185.9	216.04	241.87	5405.54	1618.63	3434.2	3336.69	2704.44	3177.66	6477.04	3683.25	3440.4	2323.12	2949.14
2011-09-23	184.49	2920.33	168.95	179.12	207.6	240.99	5348.7	1609.36	3408.37	3293.23	2691.53	3142.36	6379.11	3708.22	3427.13	2320.09	2939.38
2011-09-26	178.34	2860.75	165	170.83	198	234.79	5250.47	1591.9	3366.03	3209.45	2653.08	3080.11	6251.19	3663.29	3310.82	2285.82	2875.22
2011-09-27	182.44	2885.62	168.75	175.07	204.07	239.92	5248.4	1605.35	3412.59	3217.97	2671.6	3100.54	6279.28	3727.28	3352.27	2289.53	2898.53
2011-09-28	181.31	2850.86	167.46	174.86	199.59	240.76	5192.66	1580.11	3373.61	3153.07	2639.61	3057.98	6201.6	3708.84	3315.51	2252.65	2862.07
2011-09-29	177.41	2808.79	164.82	169.56	193.98	237.25	5085.19	1554.36	3306.41	3129.95	2594.83	2964.38	6118.99	3705.24	3312.08	2182.59	2792.28
2011-09-30	181.21	2800.62	168.13	174.08	200.72	239.31	5086.16	1548.99	3294.5	3126.76	2576.57	2957.27	6151.51	3694.33	3299.72	2178.47	2769.6
2011-10-10	179.75	2776.53	165.72	173.26	200.61	238.74	5100.33	1546.36	3253.46	3037.18	2553.96	2938.78	6098.54	3671.96	3276.13	2162.52	2756.11
2011-10-11	179.48	2769.7	165.21	173.23	202.22	239.11	5073.99	1554.66	3228.25	3022.72	2552.09	2936.77	6039.02	3520.71	3329.5	2146.38	2722.85
2011-10-12	181.48	2869.25	167.59	174.55	205.53	239.68	5222.09	1594.7	3346.51	3151.31	2643.83	3036.68	6210.09	3612.8	3478.65	2217.44	2806.32
2011-10-13	180.79	2893.18	167.09	173.97	203.1	237.84	5275	1605.84	3379.74	3175.95	2672.58	3080.69	6275.9	3630	3479.61	2255.51	2830.76
2011-10-14	182.46	2882.96	168.71	175.53	205.23	238.75	5237.16	1603.76	3362.01	3159.24	2655.76	3066.43	6237.97	3629.9	3483.28	2253.85	2795.06
2011-10-17	181.68	2895.81	168.75	173.88	204.24	239.5	5240.95	1607.97	3387.25	3156.91	2659.71	3064.68	6331.9	3637.12	3508.36	2266.42	2820.25
2011-10-18	177.76	2813.14	166.31	168.83	196.1	238.79	5110.04	1568.74	3299.35	3051.59	2582.82	2938.33	6251.49	3522.26	3415.62	2206.83	2754.69
2011-10-19	177.64	2801.52	167.04	168.65	192.41	238.99	5089.54	1568.26	3264.51	3020.12	2568.32	2919.07	6241.91	3509.66	3423.15	2193.43	2731.05
2011-10-20	172.23	2729.89	163.27	161.77	183.58	239.9	4967.1	1541.86	3166.42	2941.37	2492.2	2825.48	6065.34	3401.33	3375.38	2132.85	2639.74
2011-10-21	173.77	2706.86	165.04	164.03	180.59	240.75	4931.54	1533.07	3129.39	2938.61	2458.7	2764.45	6045.03	3350.42	3400.33	2067.28	2605.75
2011-10-24	178.32	2774.46	166.83	170.72	191.66	241.73	5023.81	1554.81	3204.92	3013.33	2514	2823.28	6173.63	3438.4	3516.49	2091.88	2672.17
2011-10-25	179.66	2833.58	167.76	172.45	194.18	242.49	5128.1	1585.63	3287.95	3110.44	2568.46	2911.79	6281.27	3540.52	3540.68	2169.26	2741.84
2011-10-26	180.28	2862.45	167.85	173.71	196.04	241.72	5200.78	1597.28	3351.67	3182.5	2597.92	2944.87	6341.29	3558.85	3550.34	2180	2789.66
2011-10-27	181.72	2868.01	168.78	175.18	199.77	243.33	5203.03	1619.75	3344.51	3192.39	2605.42	2938.26	6353.87	3560.78	3577.54	2165.07	2766.17
2011-10-28	182.68	2926.31	168.1	178.24	201.13	242.89	5276.08	1647.5	3411.93	3298.82	2662.98	3007.27	6455.96	3680.72	3623.91	2210.28	2816.38
2011-10-31	180.55	2919.09	165.98	176.28	195.95	243.24	5271.25	1657.38	3409.64	3310.44	2664.75	2991.05	6468.94	3663.03	3588.26	2230.45	2840.03
2011-11-01	179.88	2920.97	166.2	174.73	192.34	243.36	5306.82	1663.43	3412.15	3267.24	2666.13	2976.59	6504.17	3646.8	3606.74	2238.78	2857.62
2011-11-02	181.27	2970.75	167.7	175.96	195.87	244.82	5437.67	1692.08	3477.09	3322.1	2710.83	2998.69	6604.03	3675.01	3677.22	2325.26	2967.84
2011-11-03	178.97	2976.92	166.4	172.76	189.44	243.83	5489.98	1679.89	3489	3304.55	2726.21	3033.12	6623.26	3681.46	3650.18	2348.12	2960.54
2011-11-04	182.57	2998.85	167.84	178.35	198.39	243.52	5503.14	1691.37	3509.55	3339.27	2750.87	3069.82	6659.95	3710.73	3668.41	2352.41	3000.05
2011-11-07	180.7	2973.63	166.8	176.22	192.46	243.47	5489.49	1681.3	3478.2	3291.82	2724.85	3058.51	6632.89	3714.22	3611.22	2334.75	2993.12
2011-11-08	180.48	2956.07	166.19	176.62	190.87	243.22	5424.33	1690.05	3437.3	3263.68	2698.72	3030.93	6585.56	3744.59	3616.05	2301.1	2932.59
2011-11-09	180.74	2988.14	166.49	177.26	188.62	243.79	5482.77	1700.45	3479.9	3292.56	2734.01	3059.15	6673.89	3772.2	3651.24	2353.99	2980.35
2011-11-10	175.96	2934.67	163.97	170.09	180.87	243.14	5466.41	1685.02	3412.42	3219.08	2687.11	2996.12	6606.37	3698.39	3566.67	2319.84	2964.52
2011-11-11	177.63	2930.56	164.97	172.83	180.47	245.77	5455.19	1687.71	3411.42	3236.57	2676.68	2990.7	6586.35	3697.59	3561.29	2325.16	2954.99
2011-11-14	180.91	2993.23	166.1	178.11	188.92	243.78	5558.51	1726.21	3489.94	3315.27	2733.64	3059.94	6702.86	3806.98	3623.28	2376.7	3022
2011-11-15	179.91	2994.95	165.69	176.04	188.23	242.87	5578.41	1759.31	3489.16	3312	2750.6	3066.74	6683.79	3813.49	3592.77	2403.98	3046.89
2011-11-16	178.36	2915.37	164.53	174.18	185.41	243.27	5450.69	1714.9	3401.06	3219.94	2674.23	2979.07	6554.91	3688.31	3489.95	2363.09	2979.62
2011-11-17	179.48	2907.2	165.32	175.29	189.32	244.44	5452.52	1717.41	3391.92	3217.83	2663.81	2965.04	6560.92	3691.1	3473.21	2348.68	2980.51
2011-11-18	177.64	2840.75	164.01	172.76	186.89	243.96	5340.19	1666.56	3308.31	3115.28	2600.73	2872.12	6453.43	3584.52	3435.11	2257.54	2901.55
2011-11-21	176.25	2843.96	162.67	171.56	183.47	244.91	5349.58	1669.84	3304.22	3129.3	2605.97	2878.92	6475.55	3564.88	3436.88	2255.31	2921.12
2011-11-22	175.4	2842.16	161.16	171.07	184.97	243.56	5323.54	1683.8	3283.3	3122.23	2598.34	2864.01	6574.85	3547.32	3444.01	2248.66	2927.88
2011-11-23	174.01	2818.79	159.64	169.68	183.67	243.36	5308.11	1681.23	3257.65	3088.84	2580.45	2833.19	6617.58	3493.79	3394.13	2239.55	2915.91
2011-11-24	173.41	2821.36	158.09	169.98	184.15	242.95	5368.08	1670.82	3256.49	3126.45	2573.47	2818.4	6635.96	3486.13	3408.54	2248.88	2916.24
2011-11-25	172.1	2801.63	157.3	168.24	181.92	245.38	5340.92	1658.67	3229.91	3079.67	2550.97	2805.75	6668.28	3462.32	3375.76	2224.21	2888.67
2011-11-28	174.21	2805.06	158.28	171.54	185.77	243.44	5399.76	1664.05	3230.05	3070.16	2544.88	2810.09	6721.85	3477.65	3380.56	2215.44	2829.79
2011-11-29	174.95	2845.66	158.95	172.34	186.36	241.25	5475.82	1685.25	3278.83	3132.72	2586.11	2859.45	6750.02	3543.62	3422.09	2259.36	2866.24
2011-11-30	173.61	2745.51	157.64	170.41	184.34	252.07	5349.78	1641.44	3155.05	3040.74	2482.07	2730.08	6603.81	3407.78	3314.68	2155.14	2752.25
2011-12-01	178.32	2809.95	160.64	177.24	191.18	255.66	5458.07	1651.19	3214.05	3155.55	2530.96	2802.41	6664.42	3490.16	3427.91	2185.52	2796.45
2011-12-02	178.15	2773.83	160.24	177.32	191.05	255.69	5390.12	1598.65	3152.59	3126.16	2493.11	2750.74	6590.06	3431.96	3421.38	2142.71	2731.13
2011-12-05	178.37	2721.6	160.89	177.03	192.12	255.83	5233.8	1560.34	3068.46	3095.89	2434.67	2676.18	6411.65	3373.21	3426.73	2059.54	2648.17
2011-12-06	177.79	2717.45	160.45	176.17	192.18	255.31	5227.61	1563.65	3069.06	3115.42	2432.06	2667.56	6350.82	3381.73	3416.92	2065.59	2668.29
2011-12-07	178.66	2728.96	160.39	177.64	195.51	255.56	5243.21	1563.95	3076.45	3119.36	2440.94	2669.99	6367.1	3391.49	3448.4	2072.4	2691.96
2011-12-08	177.86	2725.98	159.37	176.96	194.62	255.74	5210.04	1563.29	3075.76	3131.02	2439.64	2664.25	6323.88	3381.2	3448.56	2082.03	2706.71
2011-12-09	177.02	2701.85	159.38	175.36	191.74	252.57	5165.03	1568.27	3036.13	3141.99	2422.84	2629.21	6202.07	3356.18	3425.35	2055.11	2691.25
2011-12-12	175.6	2672.17	157.39	174.58	189.48	253.22	5111.13	1551.8	2991.31	3057.52	2396.1	2600.66	6134.42	3309.94	3410.9	2025.95	2669.22
2011-12-13	174.61	2603.77	156.98	172.83	187.7	251.92	4986.16	1517.85	2924.99	2968.54	2329.49	2504.89	6005.99	3222.65	3346.41	1957.78	2573.88
2011-12-14	174.25	2571.58	157.44	171.47	187.75	252.89	4938.04	1511.88	2881.46	2910.19	2291.01	2458.63	5937.29	3175.18	3335.37	1917.49	2540.66
2011-12-15	172.01	2508.36	157.48	166.89	182.12	250.11	4831.86	1493.66	2840.04	2895.5	2221.73	2346.94	5857.69	3043.57	3269.97	1888.99	2472.16
2011-12-16	174.11	2566.35	158.71	169.95	185.57	251.57	4927.21	1517.72	2925.72	2989.47	2276.82	2407.3	5948.99	3118.84	3328.86	1947.03	2532.1
2011-12-19	173.62	2563.16	159.23	168.42	183.98	250.42	4949.64	1528.77	2943.11	2999.35	2270.54	2387.73	5909.93	3098.46	3325.18	1963.81	2558.29
2011-12-20	173.64	2555.3	158.74	168.7	185.2	250.62	4930.61	1518.46	2928.43	3002.31	2258.89	2388.28	5883.74	3096.43	3314.56	1941.55	2556.17
2011-12-21	174.29	2509.4	158.36	170.33	187.19	252.22	4863.14	1488.01	2881.17	2917.97	2211.01	2333.28	5791.06	3049.49	3272.71	1889.96	2521.77
2011-12-22	174.91	2503.05	159.3	170.66	187.14	252.33	4837.53	1485.21	2866.03	2912.96	2201.85	2318.78	5769.19	3067.77	3273.85	1881.99	2467.49
2011-12-23	175.98	2522.77	159.87	172.36	189.01	253.17	4842.57	1508.8	2895.41	2965.39	2228.21	2344.8	5784.98	3098.38	3277.95	1893.52	2498.21
2011-12-26	174.85	2500.25	159.25	170.73	185.94	252.27	4776.59	1503.72	2875.44	2936.6	2207.44	2337.85	5689.02	3067.15	3247.82	1881.46	2493.7
2011-12-27	174.78	2459.88	159.14	170.79	185.41	252.49	4664.28	1475.68	2818.05	2872.3	2171.11	2286.64	5511.4	3034.12	3244.7	1825.36	2424.3
2011-12-28	175.5	2459.09	160.33	170.94	185.8	253.27	4610.65	1467.87	2812.7	2862.83	2169.54	2297.17	5482.61	3054.55	3249.03	1823.97	2399.6
2011-12-29	174.21	2461.82	159.85	168.66	183.31	252.32	4626.23	1473.57	2830.9	2844.65	2174.62	2287.66	5527.16	3066.16	3240.19	1829.33	2427.31
2011-12-30	174.88	2500.65	159.34	170.57	183.89	252.74	4679.71	1488.84	2885.06	2907.19	2203.46	2332.25	5626.78	3111.2	3284.54	1867.07	2452.66
2012-01-04	175.73	2448.86	160.76	171.31	182.12	254.3	4541.26	1473.35	2835.28	2850.27	2155.16	2280.88	5435.8	3048.57	3243.22	1800.63	2389.43
2012-01-05	176.91	2408.85	161.56	172.28	186.33	257.59	4368.98	1440.55	2774.2	2795.01	2110.04	2216.52	5293.29	3009.11	3274.8	1711.66	2294.15
2012-01-06	176.77	2422.77	161.32	171.94	187.18	257.59	4350.47	1450.51	2771.33	2792.82	2116.37	2245.65	5310.43	3045.57	3302.04	1738.76	2292.17
2012-01-09	176.591	2509.01	161.435	171.112	187.668	257.818	4486.72	1490.65	2873.17	2906.88	2190.38	2353.88	5424.91	3243.56	3385.24	1815.9	2381.77
2012-01-10	177.772	2597.24	162.702	172.483	188.736	257.348	4637.1	1524.71	2982.34	2992.1	2283.74	2471.78	5642.01	3375.76	3451.61	1885.52	2479.22
2012-01-11	178.787	2588.03	162.928	174.745	189.873	258.425	4617.87	1516.04	2966.11	2990.35	2276.55	2477.23	5627.09	3354.91	3425.55	1898.51	2487.08
2012-01-12	179.12	2587.54	162.866	175.821	189.833	257.568	4594.7	1517.77	2948.7	3007.98	2271.25	2489.82	5581.43	3332.77	3442.59	1894.59	2470.35
2012-01-13	178.693	2533.67	161.509	176.957	188.972	256.368	4434.66	1481.62	2857.58	2934.77	2210.59	2436.35	5459.78	3292.24	3417.72	1822.57	2378.71
2012-01-16	178.297	2475.18	160.296	177.019	190.797	258.02	4259.18	1459.71	2791	2862.37	2163.47	2347.35	5216.87	3231.57	3396.95	1758.92	2310.98
2012-01-17	180.795	2600.38	161.485	180.616	195.303	260.597	4440.7	1521.98	2932.07	2997.56	2281.24	2532.58	5425.27	3440.89	3515.76	1861.33	2408.38
2012-01-18	180.507	2556.9	161.044	179.89	197.11	261.983	4259.92	1500.11	2880.99	2952.2	2248.26	2520.47	5232.51	3364.18	3474.41	1805.14	2353.31
2012-01-19	181.706	2600.26	161.662	182.053	198.734	261.663	4301.71	1512.57	2936.53	3016.31	2275.19	2581.76	5323.32	3408.42	3549.44	1816.92	2338.86
2012-01-20	183.224	2637.44	163.027	182.647	203.923	262.56	4446.14	1519.24	2978.74	3060.94	2307.98	2585.13	5473.05	3415.77	3614.91	1838.4	2386.88
2012-01-30	183.158	2598.15	163.153	182.712	201.685	263.314	4401.39	1499.64	2939.98	2982.77	2278.66	2559.89	5410.46	3356.79	3541.76	1838.73	2354.5
2012-01-31	183.625	2601.39	163.083	183.39	204.324	264.488	4400.77	1504.71	2940.89	3002.18	2279.19	2554.72	5451.03	3372.02	3543.31	1842.27	2347.28
2012-02-01	182.849	2567.68	163.537	181.018	202.233	264.457	4397.26	1491.3	2921.97	2961.82	2250.71	2495.8	5460.47	3316.31	3481.53	1832.75	2319.36
2012-02-02	183.717	2625.39	164.111	182.341	202.2	265.801	4453.71	1506.46	2972.08	3027.3	2294.12	2553.25	5521.82	3393.34	3600.03	1872.67	2372.62
2012-02-03	184.158	2651.64	164.371	182.402	204.407	265.497	4524.39	1514.16	3004.12	3070.09	2317.56	2583.22	5560.63	3404.9	3627.13	1921.64	2422.84
2012-02-06	186.018	2655.69	166.415	183.638	208.686	266.171	4575.55	1516.17	3015.28	3046.48	2320.13	2593.93	5638.57	3414.51	3607.46	1935.43	2438.76
2012-02-07	185.01	2607.94	165.88	182.127	206.876	265.914	4488.56	1484.94	2966.83	2974.89	2276.53	2550.77	5562.13	3352.25	3539.32	1900.88	2411.01
2012-02-08	187.475	2681.14	167.328	185.542	211.495	267.522	4576.01	1513.99	3031.12	3058.75	2334.92	2665.73	5677.8	3468.63	3629.19	1957.1	2464.49
2012-02-09	186.44	2686.49	166.694	184.351	208.873	267.65	4631.54	1513.98	3044.02	3108.86	2341.68	2662.03	5702.23	3465.23	3620.2	1966.94	2463.78
2012-02-10	185.703	2693.46	165.733	184.578	206.792	267.908	4643.15	1513.61	3046.44	3165.84	2358.36	2669.75	5731.34	3462.53	3610.5	1964.29	2465.86
2012-02-13	185.785	2698.04	166.886	182.995	207.093	267.904	4707.12	1521.31	3066.3	3121.91	2368.81	2673.13	5805.19	3463.2	3584.2	2012.42	2487.13
2012-02-14	184.938	2690.97	166.553	181.519	206.199	267.746	4714.83	1518.99	3062.68	3133.62	2361.62	2665.7	5801.48	3464.82	3561.23	2003.38	2481.9
2012-02-15	185.094	2723.12	166.508	181.783	207.15	268.043	4752.78	1540.17	3103.84	3161.89	2401.33	2706	5852.45	3498.03	3584.73	2042.33	2541.02
2012-02-16	182.827	2712.03	165.224	179.202	201.409	266.433	4734.1	1563.25	3096.6	3153.38	2390.61	2693.73	5802.45	3464.31	3569.47	2036.85	2536.59
2012-02-17	183.91	2710.63	166.421	180.062	203.027	266.133	4721.14	1550.24	3091.18	3155.46	2391.04	2684.36	5794.23	3447.72	3585.41	2028.94	2537.63
2012-02-20	184.152	2715.26	166.725	179.643	204.786	265.592	4691.92	1547.71	3103.43	3181.59	2394.37	2690.42	5783.31	3459.42	3589.9	2036.07	2558.97
2012-02-21	185.427	2740.97	167.239	181.426	208.306	265.55	4722.49	1557.64	3144.14	3234.14	2414.63	2712.01	5851.8	3491.72	3614.86	2075.49	2587.5
2012-02-22	185.876	2782.39	167.137	182.476	209.115	265.771	4807.65	1568.2	3215.82	3336.47	2451.65	2751.93	5924.57	3532.27	3645.62	2123.72	2653.83
2012-02-23	185.897	2791.69	166.995	182.51	209.229	265.698	4837.27	1567.15	3223.09	3340.79	2459.72	2777.4	5976.84	3567.16	3638.87	2117.81	2637.14
2012-02-24	185.209	2835.8	166.646	181.207	209.391	267.184	4893.82	1579.18	3263.18	3491.94	2502.58	2813.69	6041.59	3637.83	3693.15	2128.51	2652.09
2012-02-27	186.333	2844.09	167.583	183.013	209.268	266.906	4901.25	1589.26	3292.49	3493.85	2509.47	2827.87	6062.98	3637.13	3693.99	2137.36	2642.75
2012-02-28	187.627	2845.35	168.678	184.444	211.095	266.729	4859.07	1600.85	3284.58	3469.38	2502.7	2823.05	6109.03	3616.65	3727.62	2125.87	2618.23
2012-02-29	187.954	2813.29	168.786	184.677	211.443	268.969	4823.23	1580.9	3247.34	3370.42	2465.47	2804.15	6103.69	3578.09	3686.79	2088.55	2593.92
2012-03-01	186.328	2816.29	167.525	182.167	209.982	270.271	4797.43	1586.34	3267.03	3395.84	2472.41	2795.06	6091.42	3578.7	3686.16	2113.79	2609.38
2012-03-02	187.854	2868.53	168.238	184.356	212.576	270.585	4861.88	1607.26	3351.21	3535.37	2520.19	2845.62	6143.64	3646.82	3742.45	2149.26	2650.71
2012-03-05	187.583	2855.37	168.938	183.448	210.461	270.919	4818.4	1592.64	3336.29	3504.8	2516.91	2845.16	6136.28	3630.17	3710.04	2154.38	2618.56
2012-03-06	186.562	2814.73	168.407	181.701	208.661	271.777	4742.73	1578.32	3319	3474.09	2480.44	2788.71	6064.52	3550.39	3653.84	2134.84	2580.26
2012-03-07	184.817	2794.98	167.233	179.602	205.59	271.607	4730.33	1569.05	3325.54	3442.68	2468.91	2747.18	6049.31	3502.6	3625.3	2107.11	2629.32
2012-03-08	185.163	2832.44	167.545	180.231	205.343	272.096	4777.3	1581.25	3364.43	3508.75	2499.83	2798.53	6110.48	3546.56	3670.94	2146.92	2649.84
2012-03-09	187.668	2865.92	169.962	182.364	209.636	273.216	4840.85	1599.93	3405.66	3522.94	2530.31	2845.12	6268.76	3627.03	3676.39	2180.39	2680.86
2012-03-12	187.267	2862.22	169.107	182.484	209.547	273.044	4968.91	1595.92	3406.77	3461.79	2532.01	2854.05	6301.8	3605.91	3640.81	2187.32	2707.55
2012-03-13	188.341	2890.99	169.857	183.548	211.414	273.335	4978.86	1606.72	3420.02	3502.41	2558.5	2884.16	6403.47	3648.04	3678.59	2222.66	2722.61
2012-03-14	187.522	2796.97	169.626	182.165	209.885	273.095	4818.58	1549.93	3273.64	3346.09	2464.1	2779.85	6247.37	3515.63	3609.2	2124.36	2603.51
2012-03-15	187.438	2772.76	169.926	181.885	208.448	273.219	4869.49	1530.09	3254.62	3255.86	2436.75	2723.65	6286.22	3489.21	3591.99	2091.25	2604.94
2012-03-16	187.555	2821.57	169.97	182.793	207.254	273.376	4994.23	1557.77	3338.45	3308.68	2471.34	2784.05	6509.84	3526.58	3619.9	2133.76	2641.91
2012-03-19	187.468	2834.84	170.52	182.016	205.401	274.196	5039.8	1560.53	3348.12	3324.16	2483.77	2837.55	6490.24	3559.91	3604.19	2154.49	2685.14
2012-03-20	186.584	2782.54	169.181	181.977	204.931	273.227	4910.01	1556.78	3271	3309.73	2430.44	2789.39	6346.64	3512.8	3540.7	2092.96	2599.89
2012-03-21	186.797	2787.8	169.049	182.07	206.665	271.424	4873.75	1556.83	3266.49	3311.32	2438.47	2831.81	6290.04	3556.15	3531.86	2096.51	2584.35
2012-03-22	186.12	2781.25	168.976	180.629	205.104	272.946	4849.05	1554.65	3255.55	3333.3	2434.99	2793.04	6278.82	3525.58	3552.04	2083.35	2570.6
2012-03-23	187.151	2742.95	170.443	181.065	205.877	273.921	4769.29	1532.71	3200.37	3261.31	2393.76	2741.28	6236.26	3459.53	3531.88	2045.27	2531.27
2012-03-26	187.481	2744.25	170.82	181.35	206.417	274.728	4792.7	1524.19	3206.94	3243.83	2387.68	2734.11	6308.45	3464.56	3538.38	2037.54	2518.49
2012-03-27	188.106	2735.06	170.732	182.757	208.132	279.474	4739.36	1520.81	3200.31	3236.87	2382.23	2750	6128.3	3453.48	3537.31	2038.69	2532.68
2012-03-28	187.503	2646.46	170.859	181.165	206.273	279.52	4567.17	1476.31	3082.5	3176.14	2294.32	2620.56	5958.89	3316.31	3469.6	1946.94	2435.99
2012-03-29	186.436	2608.85	170.047	180.12	203.454	277.635	4504.56	1465.37	3047.98	3206.5	2246.28	2558.85	5904.17	3246.73	3429.23	1909.74	2409.07
2012-03-30	186.201	2616.71	169.371	180.824	202.714	277.185	4485.81	1470.5	3060.3	3250.73	2257.25	2537.57	5817.39	3255.74	3477.13	1906.11	2412.58
2012-04-05	187.699	2684.8	172.362	180.266	202.887	277.037	4600.18	1493.63	3150.42	3319.99	2325.37	2626.21	6032.89	3335.24	3527.84	1971.98	2472.76
2012-04-06	188.6	2694.63	172.937	181.574	203.638	277.234	4596.15	1489.43	3157.86	3356.07	2326.4	2635.14	6119.38	3346.38	3535.98	1992.13	2492.11
2012-04-09	188.422	2667.06	173.385	180.801	201.841	275.709	4533.84	1474.18	3113.02	3305.15	2307	2619.58	6079.24	3298.86	3501.21	1962.74	2450.9
2012-04-10	188.618	2694.6	173.936	180.161	202.324	274.348	4579.26	1486.71	3152.91	3380.17	2332.39	2640.86	6098.51	3337.02	3535.03	1984.6	2466.43
2012-04-11	186.623	2697.11	172.366	177.592	199.525	274.778	4582.11	1486.57	3176.14	3413.79	2336.45	2637.53	6086.27	3334.56	3528.05	1987.11	2469.34
2012-04-12	187.178	2751.54	172.607	178.514	200.689	275.879	4678.71	1507	3231.63	3489.45	2375.19	2684.6	6183.86	3421.31	3619.87	2027.64	2513.01
2012-04-13	187.121	2766.06	172.68	178.334	199.696	275.07	4694.82	1518.82	3250.7	3493.38	2386.76	2716.46	6181.22	3443.57	3630.87	2048.86	2543.43
2012-04-16	185.466	2762.84	171.507	175.294	199.349	273.106	4672.31	1526.34	3260.7	3525.47	2387	2699.3	6173.77	3433.7	3620.81	2049.94	2557.56
2012-04-17	185.208	2726.85	171.392	175.034	198.718	274.147	4662.24	1509.41	3216.23	3436.78	2358.29	2664.32	6115.31	3386.33	3568.64	2030.2	2547.72
2012-04-18	186.317	2789.02	171.221	177.567	202.096	274.246	4705.27	1532.54	3290.07	3543.3	2422.91	2725.21	6177.26	3474.16	3656.72	2074.73	2603.44
2012-04-19	186.401	2784.18	171.781	176.885	201.839	274.32	4696.23	1530.06	3272.77	3530.36	2421.76	2721.81	6097.74	3468.36	3667.62	2068.33	2594.5
2012-04-20	186.262	2814.91	171.424	177.12	202.056	273.427	4719.05	1539.89	3281.93	3556.87	2448.54	2744.71	6159.26	3500.51	3742.41	2079.45	2628.45
2012-04-23	185.862	2789.78	171.447	176.23	200.601	273.342	4685.99	1533.78	3236.84	3510.49	2448.78	2707.47	6103.98	3469.67	3703.33	2044.09	2634.6
2012-04-24	185.359	2784.15	170.657	176.553	199.066	272.407	4638.15	1524.74	3211.59	3531.9	2427.34	2679.22	6089.17	3472.15	3744.03	2028.26	2588.21
2012-04-25	185.556	2810.97	171.121	176.716	198.395	272.632	4647.74	1537.45	3258.29	3649.45	2451.71	2727.12	6125.06	3509.58	3741.16	2043.21	2609.03
2012-04-26	186.121	2811.89	171.027	178.15	200.287	269.89	4621.38	1533.72	3248.4	3637.21	2454.7	2732.14	6173.77	3523.16	3741.55	2024.01	2618.37
2012-04-27	186.281	2801	171.218	178.343	200.221	268.872	4606.17	1536.55	3228.29	3621.74	2433.75	2713.59	6234.27	3519.97	3726.23	2016.8	2588.95
2012-05-02	186.157	2857.24	170.609	178.972	201.042	270.157	4712.05	1562.12	3279.41	3698.35	2476.56	2791.47	6298.46	3652.88	3790.25	2052.1	2631.64
2012-05-03	185.061	2866.62	169.483	177.591	198.719	268.753	4829.51	1558.27	3277.19	3683.27	2485.53	2787.88	6374.14	3665.03	3805.55	2057.51	2631.35
2012-05-04	185.233	2890.77	170.11	177.911	198.976	269.957	4862.7	1561.99	3307.41	3726.05	2503.34	2823	6487.19	3675.77	3815.89	2091.93	2663.97
2012-05-07	183.614	2897.25	168.499	176.404	196.049	267.093	4945.55	1586.11	3339.35	3714.64	2512.12	2833.98	6547.06	3658.94	3785.77	2130.11	2676.37
2012-05-08	183.721	2890.06	168.449	176.363	196.14	265.087	4923.58	1586.57	3336.77	3705.04	2515.63	2839.27	6496.65	3640.21	3761.14	2129.75	2682.18
2012-05-09	182.193	2836.14	167.209	175.083	193.554	265.822	4818.41	1562.18	3265.77	3645.16	2467.09	2767.02	6397.16	3564.09	3711.21	2082.64	2630.84
2012-05-10	182.754	2838.44	167.698	175.672	194.231	265.917	4881.38	1572.04	3258.51	3645.99	2458.13	2779.3	6391.68	3573.96	3708.16	2106.32	2625.89
2012-05-11	180.309	2819.13	164.477	174.255	190.077	263.754	4921.36	1564.55	3232.48	3608.92	2437.08	2749.33	6387.74	3555.93	3682.96	2086.8	2592.17
2012-05-14	177.658	2800.9	161.588	172.193	186.96	257.735	4987.93	1561.43	3209.53	3622.69	2428.45	2715.74	6298.91	3509.04	3659.6	2063.14	2581.97
2012-05-15	177.081	2801.6	161.76	171.225	185.702	257.891	4935.09	1557.68	3237.39	3639.84	2420.53	2698.55	6333.97	3483.1	3672.5	2073.75	2609.45
2012-05-16	174.225	2758.64	159.344	168.28	182.071	254.027	4905.57	1541.49	3193.83	3550.72	2378.37	2666.68	6237.49	3432.67	3611.8	2040.37	2563.37
2012-05-17	176.138	2800.38	160.644	170.585	185.202	255.922	4903.13	1563.82	3249.38	3601.06	2412.45	2708.99	6284.59	3484.82	3689.65	2069.38	2581.87
2012-05-18	175.195	2757.27	159.808	170.174	182.889	253.691	4812.31	1555.66	3206.72	3540.58	2373.2	2668.88	6190.17	3424.71	3632.06	2038.61	2523.91
2012-05-21	177.027	2767.53	161.244	171.851	186.162	255.524	4821.07	1554.33	3206.68	3563.28	2374.8	2690.87	6284.64	3471.08	3626.05	2051.11	2503.66
2012-05-22	176.597	2810.75	160.619	171.4	185.422	255.201	4891.67	1561.84	3247.72	3666.37	2418.14	2726.51	6389.94	3518.24	3680.25	2073.73	2535.78
2012-05-23	173.78	2801.76	157.822	169.109	182.139	252.007	4922.6	1553.14	3231.82	3694.92	2406.53	2699.42	6387.06	3496.16	3674.77	2063.32	2527.57
2012-05-24	174.376	2778.59	158.745	169.328	182.689	252.414	4860.43	1535.52	3193.47	3664.04	2406.33	2682.88	6221.69	3476.88	3642.31	2070.43	2540.63
2012-05-25	174.535	2752.78	158.266	169.917	182.906	252.768	4792.58	1524.42	3138.75	3644.96	2395.38	2673.32	6126.49	3439.62	3606.15	2034.04	2511.85
2012-05-28	175.617	2796	158.973	172.088	183.867	253.872	4834.23	1537.51	3192.21	3732.78	2452.36	2723.91	6209.19	3488.47	3643.78	2042.78	2521.32
2012-05-29	176.234	2836.02	159.781	171.988	185.536	253.33	4876.46	1550.47	3237.8	3779.42	2483.25	2774.74	6252.55	3544.89	3703.73	2089	2547.72
2012-05-30	174.932	2830.3	158.992	170.147	183.707	250.747	4880.02	1551.78	3244.34	3801.36	2476.26	2761.08	6236.49	3515.45	3692.84	2088.66	2546.28
2012-05-31	174.12	2822.32	158.329	168.992	180.547	248.817	4922.72	1554.2	3246.47	3797.95	2459.77	2752.7	6282.04	3476.13	3659.73	2112.46	2557.92
2012-06-01	172.901	2821.38	156.886	168.545	178.298	247.662	4974.64	1555.94	3228.52	3790.92	2448.4	2750.84	6322.75	3452.47	3671.46	2101.94	2545.29
2012-06-04	169.387	2738.87	153.974	166.041	169.725	238.869	4927.54	1520.04	3136.26	3667.95	2359.46	2670.51	6194.7	3314.21	3567.01	2034.47	2446.97
2012-06-05	171.227	2737.94	155.661	167.686	170.186	240.588	5013.22	1540.65	3126.89	3672.53	2355.19	2653.75	6217.9	3310.03	3561.64	2032.05	2440.46
2012-06-06	171.703	2733.53	156.109	168.494	170.119	240.876	4978.72	1541.9	3115.38	3642.74	2348.36	2668.83	6177.59	3259.23	3576.78	2037.41	2425.62
2012-06-07	172.151	2717.71	157.418	168.019	170.406	241.288	4928.47	1541.66	3091.16	3660.5	2331.33	2647.73	6169.12	3232.05	3555	2018.56	2417.57
2012-06-08	171.021	2700.15	157.295	166.46	166.695	238.715	4914.91	1542.83	3082.53	3658.56	2329.64	2617.59	6123.72	3210.71	3510.61	2002.09	2412.57
2012-06-11	173.651	2739.84	159.451	169.206	171.319	240.889	4987.9	1561.78	3135.68	3770.73	2370.6	2653.08	6144.35	3264.5	3547.42	2053.5	2455.27
2012-06-12	172.284	2721.17	158.809	167.767	168.014	236.367	5031.31	1545.78	3111.31	3807.19	2353.53	2624.25	6117.3	3198.95	3522.49	2030.88	2426.93
2012-06-13	172.394	2766.19	157.989	168.635	168.756	236.523	5157.51	1592.98	3164.82	3837.59	2388.65	2658.34	6279.66	3215.74	3592.19	2057.89	2430.32
2012-06-14	171.595	2745.75	156.52	168.629	168.471	234.756	5129.22	1599.12	3151.57	3804.16	2365.08	2628.53	6351.44	3166.87	3549.97	2044.85	2407.72
2012-06-15	173.231	2751.22	157.553	170.552	172.379	236.451	5175.43	1609.31	3151.51	3743.14	2359.1	2631.49	6288.65	3179.72	3601.15	2041.51	2398.64
2012-06-18	173.881	2768.49	158.323	170.709	173.945	236.612	5238.37	1615.05	3169.44	3760.34	2375.09	2649.91	6333.21	3204.94	3613.47	2064.04	2415.65
2012-06-19	174.039	2745.28	159.705	169.962	173.242	235.77	5249.6	1600.43	3131.39	3685.31	2351.56	2623.35	6280.9	3170.36	3601.09	2049.22	2416.18
2012-06-20	175.236	2736.36	161.728	170.523	174.914	237.414	5130.3	1590.84	3121.82	3662.26	2344.29	2621.23	6243.98	3179.89	3594.7	2057.23	2416.02
2012-06-21	173.115	2695.32	160.504	168.168	170.207	233.063	5081.11	1585.53	3084.07	3656.03	2312.41	2572.74	6169.9	3088.33	3526.36	2027.74	2377.33
2012-06-25	173.298	2632.21	161.789	167.576	169.332	229.965	5050.01	1578.69	3007.93	3503.09	2258.22	2476.44	6091.65	2972.56	3473.97	1971.3	2329.08
2012-06-26	172.645	2630.33	161.808	165.979	169.279	229.392	5026.38	1567.32	3009.49	3545.58	2256.25	2473.17	6063.36	2978.66	3468.36	1964.06	2299.17
2012-06-27	172.37	2621.58	161.499	165.726	169.818	227.998	5062.08	1567.43	2981.38	3548.41	2246.14	2445.15	6114.68	2977.58	3454.54	1963.62	2272.97
2012-06-28	172.86	2595.21	161.037	167.129	171.812	226.921	5101.4	1562.47	2934.57	3503.12	2215.23	2398.69	6078.35	2942.22	3442.61	1933.12	2246.3
2012-06-29	174.258	2632.19	161.93	168.918	174.394	227.457	5178.02	1565.21	2965.74	3532.63	2233.64	2434.04	6178.4	2982.12	3519.68	1967.73	2262.24
2012-07-02	175.017	2642.24	162.673	169.353	176.346	232.472	5277.55	1564.27	2956.6	3569.57	2230.07	2452.57	6283.6	2983.48	3516.56	1985.35	2268.05
2012-07-03	176.973	2646.21	163.949	171.242	180.322	233.952	5225.22	1551	2982.96	3622.17	2220.34	2447.25	6348.4	2991.84	3514.71	1987.31	2276.16
2012-07-04	177.435	2639.81	164.701	171.306	180.763	235.855	5154.11	1547.76	2969.97	3603.43	2198.53	2449.33	6358.87	3015.12	3515.38	1972.34	2281.53
2012-07-05	178.139	2597.18	165.999	171.46	182.509	237.157	5128.48	1533.86	2916.15	3574.49	2149.82	2388.18	6272.99	2965.07	3475.3	1927.21	2213.77
2012-07-06	177.418	2643.97	165.356	170.566	181.557	236.423	5286.87	1559.03	2969.07	3699.52	2187.62	2435.49	6504.59	3006.61	3487.23	1965.63	2243.93
2012-07-09	177.84	2582	167.578	169.083	180.748	235.025	5259.9	1559.01	2903.51	3649.24	2129.42	2363.24	6449.92	2882.24	3385.09	1920.05	2172.26
2012-07-10	176.877	2568.33	166.563	168.456	179.133	233.72	5122.33	1562.23	2907.26	3564.01	2123.87	2355.54	6381.51	2869.2	3390.3	1904.86	2150.98
2012-07-11	176.431	2590.69	165.77	168.443	179.297	232.272	5278.21	1560.83	2914.12	3549.56	2149.49	2389.48	6517.43	2899.83	3394.09	1915.04	2165.41
2012-07-12	175.749	2618.32	164.355	168.252	179.487	236.419	5317.7	1553.98	2929.62	3639.81	2171.23	2424.38	6580.67	3009.86	3403.63	1942.76	2189.99
2012-07-13	177.475	2616.68	165.797	169.693	183.548	237.578	5357.22	1548.76	2910.75	3635.57	2169.33	2409.04	6624.54	2986.86	3418.23	1919.38	2169.57
2012-07-16	179.232	2552.62	168.796	170.252	185.291	234.625	5240.51	1531.8	2798.85	3514.58	2107.52	2339.84	6506.96	2930.39	3371.63	1842.65	2046.1
2012-07-17	177.773	2568.61	166.899	169.739	182.719	232.996	5200.26	1533.97	2818.3	3559.88	2118.46	2368.45	6405.52	2962.05	3419.83	1851.87	2062.26
2012-07-18	177.359	2572.14	166.588	169.296	180.858	233.906	5184.11	1552.01	2840.78	3472.83	2127.32	2380.98	6371.43	2995.97	3431.75	1855.71	2081.04
2012-07-19	178.314	2587.57	167.688	169.864	183.814	234.072	5202.68	1553.22	2873.55	3469.62	2142.62	2390.15	6379.77	2998.11	3461.97	1877.77	2113.43
2012-07-20	177.647	2562.44	167.802	168.825	181.335	229.379	5217.37	1539.31	2840.36	3423.89	2117.88	2365.35	6297.87	2954.94	3431.21	1867.24	2130.47
2012-07-23	174.65	2529.81	165.974	165.523	174.099	224.577	5224.69	1534.62	2809.43	3383.96	2088.16	2330.01	6238.95	2908.25	3369.26	1850.13	2125.33
2012-07-24	173.105	2542.64	162.622	165.966	172.538	225.975	5256.11	1533.28	2830.14	3425.59	2097.61	2339.61	6307.1	2923.12	3369.9	1865.54	2133
2012-07-25	171.668	2524.41	161.552	164.272	169.762	221.594	5236.86	1518.66	2810.83	3362.04	2083.24	2316.84	6296.2	2889.24	3352.54	1854.82	2117.89
2012-07-26	172.436	2508.73	161.698	165.727	170.874	223.168	5163.36	1510.68	2786.25	3291.81	2070.76	2315.82	6208.96	2885.17	3345.71	1853.94	2114.7
2012-07-27	173.901	2506.59	162.407	167.402	174.342	224.696	5051.03	1503.41	2784.57	3297.12	2070.75	2317.05	6176.18	2903.97	3353.81	1841.51	2129.3
2012-07-30	174.29	2483.61	163.707	167.328	172.794	221.341	4980.02	1488.66	2752.11	3268.77	2055.17	2281.44	6121.72	2901.09	3337.86	1798.23	2079.15
2012-07-31	174.998	2470.54	164.432	167.976	173.931	221.702	4953.7	1484.1	2737.19	3285.76	2030.31	2240.56	6017.53	2850.29	3380.47	1767.24	2046.96
2012-08-01	174.642	2501.87	164.393	166.885	173.906	223.911	5039.72	1502.33	2772.07	3327.76	2061.63	2285.39	6067.38	2893.07	3404.26	1801.63	2076.46
2012-08-02	174.074	2478.89	163.656	166.135	173.794	224.654	5112.68	1503.81	2739.51	3154.86	2040.99	2263.12	6034.37	2854.71	3389.7	1809.92	2067.26
2012-08-03	173.48	2505.95	163.386	165.159	173.374	222.685	5186.03	1521.7	2762.03	3196.53	2063.74	2303.5	6135.02	2906.75	3392.07	1848.78	2104.65
2012-08-06	174.258	2546.02	163.8	166.13	175.454	222.423	5266.95	1527.07	2802.49	3261.14	2100.35	2373.61	6247.85	2960.94	3410.21	1892.74	2150.05
2012-08-07	175.069	2554.38	165.046	166.569	176.377	223.74	5260.55	1515.99	2819.08	3284.36	2113.11	2405.92	6294.64	2959.04	3387.54	1913.16	2163.03
2012-08-08	174.11	2552.95	163.644	166.452	173.671	224.315	5195.08	1511.57	2801.88	3291.76	2108.15	2406.55	6245.61	2970.4	3410.69	1904	2160
2012-08-09	175.564	2579.64	165.272	167.704	176.103	224.81	5341.45	1515.28	2834.79	3342.73	2125.35	2423.9	6433.04	2984.26	3416.9	1932.56	2184.86
2012-08-10	174.992	2568.27	165.268	166.635	174.422	224.629	5372.85	1525.24	2824.34	3302.81	2115.28	2412.8	6337.27	2956.9	3417.85	1934.68	2169.95
2012-08-13	174.272	2515.24	164.857	166.165	171.486	222.72	5351.54	1509.89	2773.81	3181.09	2070.14	2365.24	6304.42	2893.8	3318.04	1894.18	2140.67
2012-08-14	174.082	2525.16	164.558	166.29	170.715	219.243	5369.65	1511.93	2781.78	3234.08	2079.95	2370.14	6317.18	2933.96	3316.09	1904.31	2183.8
2012-08-15	174.66	2497.46	165.95	166.107	170.386	220.696	5337.07	1495.12	2771.58	3210.67	2056.08	2342.13	6249.11	2886.49	3268.61	1890.52	2134.15
2012-08-16	174.015	2483.36	165.373	165.102	171.126	219.831	5243.06	1489.97	2753.2	3204.18	2051.86	2329.94	6137	2875.93	3263.36	1876.34	2116.99
2012-08-17	174.589	2478.34	165.561	166.101	172.698	220.436	5176.27	1490.19	2754.51	3200.14	2049.28	2336.67	6012.35	2883.08	3271.02	1874.71	2109.62
2012-08-20	174.612	2469.38	166.327	165.771	170.374	220.171	5196.07	1487.08	2740.89	3158.02	2036.6	2326.98	6083.73	2868.25	3245.81	1879.84	2111.51
2012-08-21	175.522	2487.56	168.075	166.25	171.116	217.566	5312.97	1498.3	2760.99	3143.63	2054.45	2346.65	6179.71	2884.75	3244.49	1924.01	2146.41
2012-08-22	176.145	2467.43	169.557	166.962	169.682	217.152	5288.72	1499.28	2736.35	3087.66	2034.18	2320.34	6104.66	2859.96	3238.71	1904.45	2131.66
2012-08-23	177.128	2476.82	169.365	168.556	172.732	218.373	5290.77	1500.21	2748.74	3094.73	2038.38	2356.14	6063.71	2878.89	3244.58	1922.3	2160.03
2012-08-24	177	2443.88	170.187	167.707	171.626	216.584	5219.27	1480.38	2709.43	3074.57	2001.02	2304.35	6033.56	2803.85	3224.61	1887.1	2128.47
2012-08-27	178.04	2390.44	170.957	168.386	175.554	216.85	5142.28	1455.41	2662.12	3035.26	1947.24	2235.5	5950.99	2725.23	3157.75	1842.11	2052.01
2012-08-28	176.642	2401.78	169.346	167.273	173.516	213.748	5118.19	1450.99	2671.43	3016.44	1957.96	2251.63	5905.2	2755.29	3195.67	1863.91	2057.57
2012-08-29	176.421	2378.72	169.838	167.072	170.912	211.06	5096.19	1438.12	2659.84	2991.49	1938.55	2209.91	5812.65	2689.3	3177.05	1881.84	2064.63
2012-08-30	177.386	2366.71	171.028	167.609	172.115	209.838	4955.21	1432.24	2641.44	2982.53	1923.78	2179.9	5683.84	2688.64	3218	1852.88	2071.69
2012-08-31	176.469	2363.29	169.976	166.88	171.038	208.602	4951.68	1431.77	2643.2	3012.36	1918.27	2168.43	5710.56	2682.73	3201.48	1857.98	2071.74
2012-09-03	178.58	2393.52	172.891	168.285	174.768	208.531	5058.42	1431.64	2682.83	3107.86	1939.21	2202.08	5847.27	2707.09	3211.3	1890.74	2084.89
2012-09-04	178.23	2367.59	173.023	167.767	173.46	204.236	5021.7	1415.28	2659.03	3071.34	1909.29	2174.08	5818.04	2684.87	3167.66	1879.01	2053.98
2012-09-05	177.188	2367.05	172.004	166.963	171.75	200.058	5042.25	1433.22	2677.49	3106.63	1908.58	2178.22	5812.64	2651.54	3138.03	1897.36	2085.99
2012-09-06	177.252	2388.24	170.309	168.554	173.654	201.736	5067.98	1436.35	2695.61	3118.54	1936.61	2205.87	5826.15	2683.01	3167.22	1914.58	2109.97
2012-09-07	177.558	2490.17	169.615	169.963	173.875	206.102	5217.32	1475.97	2780.75	3231.34	2035.07	2326.53	6035.76	2839.43	3306.18	1972.05	2172.6
2012-09-10	180.212	2503.19	170.581	173.939	178.763	210.731	5221.78	1474.47	2807.68	3257.03	2054.93	2362.86	6036.23	2862.25	3295.41	1982.68	2195.03
2012-09-11	179.988	2488.74	169.2	174.589	180.166	211.645	5261	1459.54	2805.91	3216.63	2043.65	2345.43	6018.87	2829.69	3270.2	1974.46	2187.7
2012-09-12	180.28	2500.16	169.755	174.151	180.926	215.707	5283.04	1449.61	2811.42	3228.14	2058.56	2378.31	6050.48	2862.82	3264.68	1983.94	2201.61
2012-09-13	179.812	2474.03	169.483	173.416	179.539	214.805	5251.7	1437.62	2778.1	3190.82	2040.51	2329.79	5996.85	2823.6	3242.54	1957.02	2209.02
2012-09-14	183.495	2489.47	170.901	179.002	188.16	215.847	5236.6	1434.23	2793.4	3187.33	2036.57	2374.28	6019.96	2859.48	3271.36	1965.1	2219.4
2012-09-17	181.898	2424.97	168.17	177.786	188.738	214.906	5129.5	1409.93	2718.46	3058.45	1969.49	2318.7	5886.99	2776.87	3201.29	1913.69	2147.64
2012-09-18	180.989	2403.5	166.738	177.287	187.53	217.069	5133.45	1398.96	2708.33	3055.49	1951.85	2275.99	5833.67	2729.56	3173.18	1912.63	2131.62
2012-09-19	182.31	2418.23	167.348	179.553	188.553	216.686	5180.55	1402.3	2733.65	3065.34	1961.91	2321.19	5790.51	2748.91	3179.59	1941.53	2169.13
2012-09-20	180.348	2360.18	167.279	176.161	183.944	212.668	5046.74	1364.3	2662.74	2988.21	1914.65	2249.22	5661.24	2663.45	3130.03	1880.51	2109.91
2012-09-21	180.298	2359.37	165.993	177.112	185.197	212.565	5001.79	1370.89	2650.91	2999.38	1906.64	2269.84	5660.17	2685.21	3126.23	1852.65	2091.34
2012-09-24	178.449	2377.01	163.23	175.905	182.21	213.405	5033.63	1364.16	2666.94	3036.78	1923.89	2284.05	5698.26	2725.48	3146.16	1865.09	2115.1
2012-09-25	178.682	2368.48	163.59	176.106	182.713	213.371	5018.74	1358.05	2655.48	3036.54	1908.88	2256.02	5744.55	2716.66	3146.8	1840.53	2094.58
2012-09-26	178.041	2334.68	162.179	176.114	182.875	212.859	4937.3	1341.66	2610.6	2991.17	1876.62	2208.68	5652.86	2685.82	3127.36	1796.99	2072.57
2012-09-27	177.802	2401.5	161.275	176.258	183.986	214.044	5033.63	1373.01	2671.7	3082.19	1924.74	2273.71	5780.66	2788.39	3238.06	1836.76	2117.27
2012-09-28	179.242	2445.82	161.776	178.051	188.084	215.6	5110.54	1401.37	2731.38	3156.07	1964.53	2327.78	5907.25	2831.39	3273.49	1864.99	2160.81
2012-10-08	177.265	2424.14	159.479	176.379	184.353	215.195	5100.59	1392.67	2709.54	3116.09	1954.65	2299.1	5839.85	2788.69	3247.58	1855.32	2137.54
2012-10-09	178.86	2479.85	161	176.973	190.175	220.216	5253.54	1416.13	2775.45	3185.67	2002.31	2351.85	5955.02	2851.78	3318.74	1909.69	2171.6
2012-10-10	178.413	2488.83	160.737	176.003	190.125	222.247	5283.1	1412.15	2799.32	3216.66	2008.53	2366.14	5980.72	2863.3	3309.67	1937.68	2179.03
2012-10-11	177.998	2462.35	160.594	175.693	189.754	221.14	5237.04	1404.67	2757.96	3182.6	1981.72	2340.58	5923.36	2821.43	3287.73	1909.71	2137.35
2012-10-12	177.488	2462.56	159.353	175.619	188.806	223.551	5223.49	1401.65	2757.33	3198.44	1977.64	2332.7	5907.79	2833.32	3302.95	1898.31	2119.18
2012-10-15	176.227	2451.55	158.279	174.122	187.158	220.905	5290.93	1402.05	2736.85	3177.11	1960.79	2297.46	5941.27	2809.02	3304.05	1885.28	2077.8
2012-10-16	177.135	2456.08	159.688	174.676	187.8	223.294	5347.06	1394.31	2733.46	3184.61	1965.15	2290.26	6034.12	2808.47	3306.65	1885.02	2064.8
2012-10-17	177.238	2459.61	159.95	174.648	187.895	224.782	5332.62	1397.32	2734.61	3183.43	1969.82	2306.79	6028.5	2820.2	3308.48	1882.07	2051.11
2012-10-18	179.042	2498.12	162.798	175.631	189.507	226.542	5371.23	1412.23	2784.06	3295.9	2005.9	2343.19	6099.9	2871.21	3342.18	1918.66	2089.23
2012-10-19	177.253	2493.47	160.753	174.121	185.772	224.687	5323.12	1405.81	2779.91	3277.38	2009.34	2333.86	6094.5	2862.15	3339.86	1918.94	2088.58
2012-10-22	177.385	2503.26	161.604	173.279	185.764	227.481	5352.1	1416.63	2793.4	3309.47	2013.22	2328.93	6100.71	2882.19	3363.51	1925.7	2086.61
2012-10-23	175.818	2472.1	160.293	171.648	182.543	224.214	5240.73	1406.8	2767.01	3287.66	1991.65	2309.55	5980.71	2839.18	3315.72	1901.77	2066.57
2012-10-24	176.679	2468.41	161.289	172.118	184.854	225.82	5197.77	1428.14	2766.86	3275.08	1995.78	2305.22	5970.7	2822.62	3303.6	1900.88	2076.78
2012-10-25	176.439	2449.18	160.745	171.627	186.112	226.787	5157.64	1427.85	2737.54	3238.37	1981.05	2294.51	5937	2782.91	3278.04	1873.76	2077.5
2012-10-26	175.188	2402.51	159.477	170.281	185.099	225.768	5128.82	1414.88	2681.29	3178.3	1937.48	2224.04	5832.03	2733.99	3231.13	1833.47	2026.89
2012-10-29	174.164	2391.95	158.212	170.131	182.053	222.842	5175.48	1403.88	2676.83	3185.08	1927.94	2204.51	5831.2	2728.69	3198.91	1825.23	2032.37
2012-10-30	174.046	2395.54	158.229	169.785	182.214	222.991	5162.56	1399.1	2675.54	3223.67	1932.9	2208.08	5833.2	2735.85	3204.91	1815.15	2004.93
2012-10-31	174.783	2408.99	158.871	170.668	183.357	224.192	5247.24	1409.68	2701	3239.88	1943.06	2217.81	5847.26	2755.39	3217.89	1823.54	1994.36
2012-11-01	175.784	2454.93	159.993	171.445	184.211	225.272	5300.42	1426.2	2748.69	3356.96	1976.09	2270.9	5950.8	2799.31	3279.92	1845.77	2026.59
2012-11-02	174.643	2466.06	158.223	170.518	183.697	225.084	5297.81	1432.77	2753.33	3419.41	1986.23	2269.77	5972.41	2804.47	3305.07	1845.88	2029.24
2012-11-05	172.739	2459.48	156.346	168.48	180.471	224.3	5268.84	1433.29	2742.86	3389.04	1988.09	2258.38	5915.16	2827.02	3300.6	1840.36	2050.92
2012-11-06	173.53	2447.58	157.369	169.17	181.069	224.209	5255.54	1434.29	2738.32	3355.96	1974.72	2247.98	5832.38	2800.66	3301.86	1832.14	2027.42
2012-11-07	174.017	2443.01	157.006	170.632	182.408	222.989	5230.03	1431.94	2743	3320.8	1966.21	2266.81	5828.48	2798.88	3284.66	1829.89	2017.05
2012-11-08	172.964	2394.27	156.747	169.01	179.951	222.385	5169.05	1409.69	2693.03	3263.92	1922.8	2201.95	5751.92	2716.21	3229.32	1781.59	1961.63
2012-11-09	172.797	2388.32	155.369	169.667	181.577	223.57	5111.62	1403.78	2682.18	3267.09	1925.15	2194.11	5728.36	2716.34	3222.99	1776.05	1943.14
2012-11-12	171.316	2400.72	152.608	169.216	181.022	224.728	5055.35	1414.07	2690.59	3339.73	1946.35	2206.26	5666.01	2733.44	3245.36	1782.74	1948.09
2012-11-13	171.099	2357	152.708	168.856	179.895	224.188	4989.74	1396.26	2640.44	3240.53	1912.08	2164.62	5578.65	2682.32	3185.98	1757.5	1914.7
2012-11-14	172.124	2367.32	153.851	169.798	181.271	224.25	5042.71	1402.8	2639.36	3221.26	1916.7	2186.9	5625.51	2693.81	3198.39	1767.82	1916.43
2012-11-15	171.781	2333.42	153.079	169.802	181.577	224.659	5023.72	1383.33	2602.38	3182.53	1883.67	2145.43	5557.02	2640.14	3163.51	1733.57	1861.57
2012-11-16	171.375	2316.9	152.678	169.381	180.689	225.674	4971.89	1375.13	2588.4	3187.1	1878.6	2131.54	5470.92	2604.33	3141.68	1717.28	1834.48
2012-11-19	172.063	2316.36	153.673	169.436	182.389	225.409	4945.28	1377.51	2592.64	3184.53	1887.03	2147.87	5327.93	2618.08	3148.85	1715.68	1834.26
2012-11-20	172.204	2305.98	153.648	169.94	182.195	225.493	4929.15	1382.9	2586.62	3194.21	1876.65	2141.08	5318.71	2597.15	3119.93	1707.09	1823.63
2012-11-21	172.166	2336.01	154.253	169.132	182.075	226.831	4954.27	1396.52	2611.56	3259.42	1900.88	2168.05	5328.56	2643.21	3174.95	1728.71	1845.73
2012-11-22	172.302	2314.55	154.265	169.481	182.492	226.111	4884.34	1392.78	2588.61	3230.73	1881.45	2140.92	5255.33	2608.15	3163.25	1705.15	1830.09
2012-11-23	172.81	2328.71	155.012	169.771	182.757	226.581	4887.33	1402.94	2609.32	3251.18	1891.95	2151.21	5313.54	2622.19	3185.48	1699.53	1842.99
2012-11-26	173.132	2308.41	155.111	170.254	182.463	225.342	4847.17	1395.87	2579.76	3233.11	1877.11	2138.63	5208.72	2592.84	3169.63	1666.82	1824.18
2012-11-27	172.655	2268.64	154.955	170.149	180.985	224.578	4725.61	1376.07	2524.2	3169.94	1837.22	2081.68	5128.39	2543.52	3153.04	1614.14	1779.35
2012-11-28	172.405	2239.52	154.958	169.809	179.946	223.585	4653.56	1358.32	2485.22	3095.35	1810.52	2032.13	5058.93	2532.35	3145.8	1583.47	1741.6
2012-11-29	172.353	2223.75	155.053	169.606	179.903	221.047	4655.27	1350.78	2477.34	3091.84	1805.45	2014.03	5052.98	2508.92	3096.09	1571.98	1737.22
2012-11-30	173.499	2250.98	155.064	171.881	181.644	221.298	4700.69	1366.79	2517.76	3205.91	1832.79	2046.97	5058.54	2524.11	3115.64	1594.85	1744.68
2012-12-03	174.51	2213.61	156.286	172.321	184.608	224.739	4596.49	1351.4	2493.88	3213.19	1809.53	2003.94	4814.42	2453.16	3088.5	1550.54	1706.2
2012-12-04	173.998	2238.23	155.802	171.417	184.592	225.138	4611.51	1366.64	2517.96	3258.57	1832.04	2024.12	4846.22	2479.12	3128.54	1580.85	1738.09
2012-12-05	174.889	2319.02	156.166	172.657	186.146	226.598	4744.98	1400.99	2596.7	3352.32	1898.19	2111.38	4944.63	2568.77	3269.16	1645.63	1795.82
2012-12-06	174.568	2315.22	156.486	171.612	186.107	225.702	4733.32	1398.1	2586.87	3379.89	1890.84	2097.18	4913.68	2558.38	3277.72	1643.93	1792.82
2012-12-07	175.156	2362.29	156.97	172.277	186.857	228.464	4811.1	1412.21	2618.65	3397.82	1926.08	2150.36	5037.54	2630.75	3361.37	1673.07	1841
2012-12-10	175.973	2391.54	156.933	173.554	189.903	229.873	4813.01	1417.69	2651.45	3441.26	1952.84	2184.41	5109.24	2656.43	3404.71	1699.98	1876.76
2012-12-11	175.426	2377.66	156.653	173.252	188.246	229.273	4793.68	1414.72	2633.31	3413.92	1933.87	2172.06	5111.35	2657.42	3383.43	1681.86	1872.04
2012-12-12	175.531	2385.32	155.806	173.571	189.342	229.878	4776.02	1413.75	2636.05	3421.43	1940.42	2182.76	5132.77	2646.86	3407.13	1671.58	1874.08
2012-12-13	175.066	2357.68	155.842	172.68	187.391	228.14	4774.9	1404.32	2609.6	3421.33	1916.59	2146.48	5063.16	2613.68	3359.11	1651.82	1839.66
2012-12-14	176.449	2471.98	157.152	173.787	189.75	233.019	4923.27	1450.21	2715.33	3568.93	2003.57	2241.07	5215.53	2729.61	3601.49	1716.99	1913.18
2012-12-17	177.611	2485.48	158.486	174.392	192.419	233.859	4835.64	1444.78	2732.13	3545.27	2014.38	2263.93	5292.89	2791.73	3625.15	1711.4	1926.6
2012-12-18	177.307	2485.65	157.907	174.155	191.926	234.761	4821.6	1440.23	2730.93	3472.54	2010.42	2275.27	5313.33	2781.94	3645	1710.23	1924.57
2012-12-19	176.651	2490.38	157.008	173.344	192.035	235.254	4836.32	1438.85	2745.79	3489.32	2022.91	2264.82	5360.05	2804.51	3630.93	1720.15	1927.91
2012-12-20	175.371	2503.27	155.631	171.79	190.131	234.744	4799.69	1448.23	2767.72	3525.97	2030.71	2299.79	5338.35	2822.74	3643.25	1727.65	1928.36
2012-12-21	175.303	2491.47	155.969	171.351	189.891	235.496	4854.81	1437.76	2786.95	3496.14	2021.25	2275.86	5314.52	2815.32	3608.64	1731.6	1926.97
2012-12-24	175.47	2501.99	155.681	171.814	190.646	235.6	4948.96	1444.47	2800.89	3537.89	2022.51	2276.18	5246.86	2815.1	3644.38	1748.48	1930.39
2012-12-25	175.594	2569.52	155.353	172.625	192.033	237.983	5059.53	1475.41	2866.7	3683.37	2076.94	2318.46	5345.32	2890.02	3769.4	1779.44	1973.28
2012-12-26	175.926	2584.29	155.536	172.668	192.686	239.88	5070.89	1479.68	2881.02	3735.69	2093.36	2342.88	5415.9	2902.49	3760.99	1807.12	2009.79
2012-12-27	176.895	2568.36	156.306	173.396	195.049	240.663	5046.66	1477.88	2859.43	3707.8	2082.9	2326.48	5437.47	2889.33	3722.36	1795.15	1998.75
2012-12-28	177.098	2603.64	155.744	173.898	196.243	243.214	5097.56	1487.97	2890.14	3781.91	2105.07	2345.67	5491.54	2911.74	3806.48	1808.53	2027.36
2012-12-31	177.333	2645.86	154.907	174.669	198.766	248.272	5140.32	1509.9	2925.37	3869.88	2131.45	2373.41	5528.27	2946.8	3911.07	1824.17	2064.24
2013-01-04	178.085	2643.83	155.678	175.167	198.727	250.351	5026.68	1502.25	2914.89	3900.48	2128.58	2378.8	5480.5	2930.32	3940.76	1794.69	2047.92
2013-01-07	178.138	2658.72	155.938	175.01	198.647	247.552	5132.61	1506.53	2940.69	3884.22	2137.39	2377.64	5508.56	2939.9	3979.24	1800.61	2073.27
2013-01-08	178.196	2657.14	156.031	174.93	198.299	249.872	5259.45	1513.37	2934.28	3871.11	2140.7	2388.38	5639.38	2924.16	3906.63	1836.11	2130.49
2013-01-09	177.728	2659.23	155.207	175.094	197.024	247.272	5251.43	1501.93	2934.02	3872.08	2136.62	2379.83	5740.92	2987.42	3886.31	1844.91	2177.21
2013-01-10	177.919	2666.74	154.935	176.025	197.722	246.707	5275.67	1501.37	2940.91	3914.51	2152.88	2391.08	5734.83	2969.5	3887.64	1858.21	2168.39
2013-01-11	176.657	2612.77	154.057	175.019	194.403	240.692	5225.61	1477.17	2894.59	3790.41	2109.42	2325.1	5647.4	2905.57	3808.74	1829.34	2122.38
2013-01-14	177.64	2710.2	155.476	175.605	195.691	249.018	5428.98	1516.19	2993.69	3909.76	2189.66	2394.97	5786.25	2986.39	4003.46	1904.77	2201.5
2013-01-15	176.904	2736.96	155.591	173.847	193.435	246.67	5503.21	1529.32	3032.79	3924.45	2218.9	2432.51	5844.57	3011.18	4015.89	1951.67	2231.09
2013-01-16	177.468	2721.7	156.474	174.321	193.485	243.997	5560.05	1522.97	3002.56	3874.92	2218.7	2441.89	5827.78	3002.89	3952.27	1962.43	2215.74
2013-01-17	177.121	2694.19	155.78	174.009	194.046	247.895	5572.1	1529.1	2967.76	3858.89	2180.96	2403.9	5791.86	2966.82	3918.31	1930.71	2176.62
2013-01-18	178.601	2739.17	156.399	175.758	196.993	254.244	5639.79	1560.15	3045.11	3976.34	2215.25	2433.81	5823.58	3022.61	3986.81	1953.41	2197.72
2013-01-21	178.239	2756.55	156.272	175.143	195.702	254.218	5659.26	1553.57	3065.47	4006.21	2242.02	2437.31	5735.41	3082.12	4030.23	1944.92	2225.26
2013-01-22	178.95	2735.02	156.791	176.381	196.722	255.118	5552.59	1528.12	3015.22	3989.85	2204.29	2409.54	5686.53	3024.2	4061.64	1910.73	2189.28
2013-01-23	179.135	2744.74	156.786	176.683	196.821	256.535	5592.75	1526.87	3029.53	3981.29	2207.26	2409.29	5698.55	3011.57	4097.59	1926.14	2200.46
2013-01-24	177.863	2711.54	155.133	175.986	195.15	254.456	5525.38	1511.11	2969.87	3939.99	2176.16	2364.86	5601.22	2942.59	4095.07	1877.74	2152.05
2013-01-25	178.373	2701.51	155.552	176.721	195.438	255.24	5658.51	1513.52	2987.41	3872.23	2166.22	2369.77	5536.47	2938.31	4054.89	1868.28	2159.36
2013-01-28	178.446	2782.25	155.802	176.158	196.615	255.144	5804.14	1532.02	3072.2	4009.07	2223.34	2428.54	5509.35	3013.05	4256.4	1906.94	2206.78
2013-01-29	178.92	2807.7	156.041	176.622	198.328	257.526	5796.8	1531	3076.99	4020.79	2233.98	2451.47	5534.47	3048.74	4340.13	1926.5	2230.69
2013-01-30	180.029	2821.43	157.14	177.913	199.545	257.595	5778.39	1530.69	3082	4124.72	2240.17	2453.34	5560.21	3063.44	4362.17	1939.87	2227.3
2013-01-31	180.951	2816.12	158.061	179.1	199.979	259.714	5754.93	1568.41	3069.28	3961.78	2232.22	2471.31	5515.28	3076.83	4384.57	1917.25	2227.94
2013-02-01	181.284	2867.06	158.469	179.069	201.129	260.293	5766.52	1581.45	3101.51	3976.9	2258.7	2479.32	5579.09	3089.68	4588.58	1920.96	2232.57
2013-02-04	181.987	2866.61	158.386	180.138	204.329	264.08	5646.31	1576.78	3094.35	3949.08	2263.11	2507.11	5487.38	3172.64	4596.68	1897.03	2178.88
2013-02-05	181.585	2892.43	157.886	179.44	204.463	268.538	5759.39	1593.03	3122.64	4052.58	2312.57	2527.59	5668.78	3200.05	4548.93	1924.87	2180.5
2013-02-06	181.548	2900.15	157.902	179.174	203.92	270.954	5876.89	1582.18	3116.26	4002.11	2309.42	2527.88	5662.67	3171.38	4600.91	1946.07	2186.59
2013-02-07	180.858	2889.6	156.851	179.114	204.514	270.913	5934.43	1577.43	3133.04	3985.71	2322.6	2528.16	5707.9	3155.3	4505.66	1970.92	2201.89
2013-02-08	180.883	2908.52	156.859	179.273	203.845	269.697	6055.97	1585.55	3211.22	4006.93	2345.54	2552.52	5763.41	3175.73	4466.27	2007.43	2253.8
2013-02-18	178.832	2884.22	155.511	176.479	200.94	264.336	6044.93	1585.98	3206.12	3966.48	2353.8	2523.51	5691.98	3141.24	4385.68	2024.03	2270.34
2013-02-19	179.308	2829.99	156.344	176.557	200.153	266.392	6009.35	1558.36	3122.58	3811.82	2302.19	2461.97	5652.27	3048.47	4337.81	1993.54	2224.97
2013-02-20	179.512	2857.33	156.982	176.515	199.149	263.665	6277.91	1587.67	3171.03	3865.12	2327.88	2484.84	5748.86	3087.66	4310.19	2028.48	2277.36
2013-02-21	177.559	2768.88	156.525	173.296	194.597	255.144	6159.5	1552.21	3086.77	3810.99	2253.74	2393.95	5735.17	2963.8	4113.59	1985.42	2251.11
2013-02-22	177.935	2755.38	158.033	173.345	194.564	249.713	6074.07	1548.35	3057.71	3820.1	2245.92	2394.31	5811.31	2947.96	4061.76	1990.49	2239.19
2013-02-25	176.231	2769.32	155.403	172.347	193.123	249.973	6128.08	1578.12	3072.92	3780.43	2264.97	2401.22	5788.02	2964.26	4096.71	2012.85	2240.76
2013-02-26	174.815	2729.06	153.709	171.735	189.665	246.482	6097.84	1550.41	3027.61	3715.01	2223.84	2350.67	5666.17	2902.22	4063.29	1998.75	2198.02
2013-02-27	175.642	2751.54	154.12	172.948	190.734	250.522	6016.7	1552.44	3039.77	3815.03	2236.89	2368.87	5631.22	2925.22	4137.51	1992.06	2188.69
2013-02-28	176.15	2828.58	154.302	173.502	192.561	253.715	6102.62	1579.31	3114.27	3943.98	2293.75	2424.7	5680.68	2996.43	4316.26	2028.57	2241.56
2013-03-01	175	2832.27	154.656	171.269	188.522	249.763	6231.93	1602.91	3122.28	3942.38	2300.43	2426.16	5700.12	2974.89	4289.07	2060.01	2288.46
2013-03-04	174.189	2708.66	154.754	169.606	186.736	241.595	6148.57	1601.06	2995.32	3616.19	2207.99	2317.19	5664.1	2843.71	4025.61	2013.52	2251.37
2013-03-05	175.252	2785.69	155.354	171.084	188.671	245.681	6348.41	1634.91	3034.25	3637.28	2237.98	2356.46	5785.47	2874.97	4262.82	2086.49	2311.5
2013-03-06	174.982	2818.16	155.367	170.599	188.169	243.848	6430.11	1669.1	3078.18	3653.36	2260.59	2380.7	5878.58	2891.47	4292.83	2159.76	2403.18
2013-03-07	174.22	2785.13	154.875	170.295	186.307	240.236	6247.2	1652.7	3041.99	3666.58	2234.49	2375.72	5872.98	2921.03	4194.1	2116.65	2371.92
2013-03-08	174.912	2767.78	155.816	170.554	186.976	238.592	6157.02	1638.5	3044.71	3629.58	2219.61	2362	5789.02	2910.72	4181.77	2082.98	2376.69
2013-03-11	174.123	2756.09	154.888	169.926	186.418	236.516	6204.01	1639.45	3039.46	3666.48	2220.84	2352.72	5752.99	2879.59	4121.67	2085.16	2381.63
2013-03-12	173.246	2709.84	153.938	169.475	182.348	236.656	6029.13	1626.37	2979.95	3652.36	2181.24	2315.23	5654.9	2857.3	4053.87	2021.62	2295.38
2013-03-13	173.233	2681.2	153.537	170.225	181.164	234.22	5992.43	1602.59	2926.95	3579.48	2147.01	2308.65	5611.42	2858.48	4012.89	2007.14	2254.83
2013-03-14	172.129	2689.54	152.387	169.555	180.693	225.994	6116.94	1604.41	2945.19	3579.2	2151.41	2293.71	5581.97	2887.6	4025.38	2032	2313.01
2013-03-15	173.425	2695.24	153.564	170.855	183.737	228.004	6158.03	1615.36	2949.45	3527.44	2171.42	2288.93	5569.06	2876.34	4042.26	2046.46	2349.88
2013-03-18	171.031	2656.86	151.975	167.07	179.348	226.632	6107.28	1628.88	2915.54	3527.24	2123.7	2239.7	5494.48	2822.75	3977.49	2031.36	2361.25
2013-03-19	171.425	2677.2	152.612	166.781	181.133	228.763	6061.72	1655.09	2930.35	3612.36	2134.67	2257.61	5454.37	2846.52	4034.17	2028.01	2367.29
2013-03-20	172.493	2762.63	153.391	167.869	182.132	230.216	6213.19	1677.11	3020.75	3709.73	2190.05	2311.35	5587.24	2902.55	4238.86	2081.02	2415.23
2013-03-21	173.162	2773.34	153.972	168.797	182.541	231.927	6305.4	1697.24	3044.84	3687.35	2201.7	2320.55	5619.27	2908.22	4230.34	2128.32	2437.73
2013-03-22	172.601	2778.76	153.6	168.335	181.056	229.344	6350.73	1700.61	3052.46	3726.66	2206.94	2325.26	5618.7	2917.28	4226.73	2128.94	2416.96
2013-03-25	172.738	2772.45	153.575	169.022	181.241	229.921	6314.82	1704.26	3027.2	3757.52	2199.73	2339.49	5617.07	2914.06	4200.69	2124.89	2387.95
2013-03-26	172.351	2737.05	153.533	168.455	180.047	226.946	6338.49	1682.88	3006.61	3735.06	2167.99	2311.5	5644.18	2863.37	4088.47	2117.05	2409.46
2013-03-27	172.399	2745.48	153.921	167.883	179.024	226.673	6416.13	1690.48	3022.56	3766.73	2172.04	2311.37	5577.86	2858.62	4113.41	2124.81	2397.56
2013-03-28	171.27	2658.26	153.179	167.157	176.954	220.301	6361.45	1651.98	2964.89	3649.16	2111.26	2252.17	5503.21	2807.24	3873.84	2068.27	2366.13
2013-03-29	170.299	2654.53	151.982	166.114	177.2	216.64	6298.75	1656.99	2953.89	3639.05	2114.98	2240.67	5460.18	2797.61	3883.77	2076.19	2365.62
2013-04-01	168.415	2657.31	150.473	163.522	173.209	215.118	6327.17	1666.57	2975.74	3695.53	2118.14	2235.91	5420.88	2797.01	3871.52	2082.17	2374.78
2013-04-02	169.43	2644.04	150.913	165.251	174.975	221.789	6078.97	1657.88	2966.74	3732.94	2107.97	2236.35	5355.53	2783.72	3877.76	2028.2	2344.05
2013-04-03	168.347	2636.02	149.87	163.948	174.368	221.531	6083.13	1646.74	2942.75	3681.19	2099.09	2227.62	5321.23	2772.26	3893.16	2010.41	2326.29
2013-04-08	169.269	2629.43	150.174	165.592	175.984	223.66	6170.3	1645.62	2955.19	3642.87	2090.41	2223.5	5369.59	2733.44	3849.28	2049.84	2358.53
2013-04-09	169.674	2649.41	150.123	166.617	175.87	223.575	6065.74	1651.68	2992.48	3682.5	2108.43	2252.8	5346.14	2748.56	3893.17	2074.03	2378.58
2013-04-10	170.328	2644.77	150.91	166.807	177.289	221.361	5956.44	1638.04	2975	3681.73	2117.36	2254.07	5415.04	2769.76	3868.59	2064.51	2377.19
2013-04-11	168.713	2636.17	149.81	165.83	175.493	218.479	5962.65	1639.1	2972.98	3672.22	2111.73	2237.64	5373.5	2744.26	3864.83	2050.11	2363.48
2013-04-12	168.929	2618.13	149.897	166.304	174.905	218.989	5929.79	1618.07	2950.9	3650.03	2096.02	2217.39	5407.43	2724.44	3834.45	2029.44	2333.23
2013-04-15	165.749	2588.9	148.659	161.208	168.572	211.96	5914.46	1592.67	2922.08	3672.57	2059.51	2164.07	5333.52	2657.13	3823.05	1984.22	2287.04
2013-04-16	164.541	2614	148.455	159.099	166.603	212.053	5950.7	1590.53	2959.43	3812.08	2081.83	2173.79	5310.32	2661.86	3858.03	2013.84	2307.59
2013-04-17	163.876	2618.45	148.568	157.594	163.824	209.29	6068.21	1586.41	2971.26	3812.88	2086.66	2174.24	5417.2	2660.44	3817.59	2054.91	2336.01
2013-04-18	162.406	2625.56	148.663	154.278	160.631	209.651	6039.24	1604.1	2987.66	3816.66	2091.98	2169.2	5394.81	2658.01	3847.55	2059.27	2346.12
2013-04-19	162.821	2694.73	148.178	155.625	164.761	211.325	6138.72	1640.34	3050.09	3884.77	2141.19	2222.16	5485.36	2721.67	4005.85	2098.07	2400.85
2013-04-22	160.138	2695.16	146.049	152.602	161.493	207.735	6185.15	1632.2	3059.8	3823.5	2157.76	2217.23	5442.38	2712.59	4003.52	2122.26	2454.27
2013-04-23	160.192	2611.88	145.91	152.354	160.147	204.461	6040.37	1600.32	2972.53	3685.01	2091.65	2145.77	5347.78	2633.28	3848.48	2070.24	2399.32
2013-04-24	161.045	2661.74	144.576	155.39	162.995	208.292	6154.41	1625.37	3038.11	3728.61	2126.95	2177.66	5383	2670.81	3940.21	2137.35	2544.24
2013-04-25	161.722	2629.54	144.881	156.905	164.691	207.91	6134.68	1610.78	2997.95	3646.39	2097.34	2144.96	5355.61	2637.82	3901.58	2094.25	2503.05
2013-04-26	162.176	2601.24	145.511	157.767	164.082	206.083	6036.07	1585.43	2980.64	3627.21	2060.99	2124.76	5263.45	2607.86	3883.12	2039.77	2473.86
2013-05-02	160.316	2605.99	145.211	153.123	163.465	202.542	6116.83	1603.3	2989.22	3663.31	2054.53	2098.48	5229.39	2563.23	3907.7	2071.22	2547.5
2013-05-03	161.899	2653.02	145.464	156.164	166.72	205.821	6274.15	1631.66	3050.97	3728.14	2087.54	2126.95	5294.76	2586.64	3995.67	2107.7	2565.66
2013-05-06	163.741	2691.87	146.607	159.469	168.694	208.259	6343.48	1645.27	3107.29	3747.44	2122.48	2167.91	5407.22	2623.29	4036.16	2157.8	2644.67
2013-05-07	163.092	2696.36	146.383	158.054	167.254	206.62	6313.37	1672.09	3119.52	3795.01	2128.48	2180.15	5451.78	2639.74	4007.67	2149.72	2626.25
2013-05-08	164.489	2712.7	147.362	159.861	171.002	210.548	6449.91	1674.53	3148.98	3811.77	2148.55	2184.69	5469.21	2639.76	4011.72	2186.14	2686.05
2013-05-09	164.06	2700.87	146.982	159.528	170.26	208.415	6411.42	1680.54	3143.75	3757.9	2141.89	2171.19	5508.79	2592.14	3983.01	2195.86	2732.12
2013-05-10	165.228	2715.39	148.257	160.331	172.749	212.199	6410.87	1684.23	3166.97	3802.16	2164.2	2178.62	5514.61	2622.41	4002.95	2184.04	2724.34
2013-05-13	164.514	2709.66	147.261	159.895	171.033	216.032	6381.64	1683.62	3147.26	3767.81	2172.54	2172.68	5516.33	2615.47	3976.86	2218.41	2789.24
2013-05-14	163.995	2671.7	147.639	158.522	169.87	215.815	6313.19	1670.45	3092.12	3706.27	2139.66	2145.11	5422.56	2578.27	3928.68	2191.39	2755.45
2013-05-15	162.339	2691.44	146.347	156.489	167.44	208.455	6424.61	1681.72	3125.97	3707.79	2159.83	2148.34	5450.89	2573.13	3941.64	2266.08	2839.96
2013-05-16	162.427	2735.67	146.806	156.387	167.734	208.242	6480.68	1700.17	3162.84	3837.28	2193.76	2166.56	5502.73	2609.21	4032.88	2286.93	2927.12
2013-05-17	163.699	2777.76	147.492	158.111	171.037	212.894	6501.66	1726.58	3199.62	3947.94	2241.13	2202.07	5576.41	2692.35	4069.78	2330.66	2971.59
2013-05-20	163.326	2800.47	147.481	156.779	170.434	213.895	6309.13	1738.11	3248.99	3938.56	2272.19	2223.44	5609.62	2693.51	4121.95	2392.33	3003.71
2013-05-21	164.114	2813.7	147.274	158.932	171.851	215.104	6343.12	1751.77	3287.24	3979.41	2297.03	2231.14	5589.84	2703.3	4097.58	2474.75	3004.86
2013-05-22	164.558	2810.61	147.729	159.343	171.867	216.36	6345.74	1711.72	3284.41	4008.44	2276.61	2231.16	5633.53	2699.8	4116.64	2420.14	2983.1
2013-05-23	162.794	2776.27	147.098	156.687	166.246	212.957	6364.04	1684.06	3226.63	3973.04	2260.26	2193.55	5614.32	2659.12	4032.43	2426.48	2979.99
2013-05-24	163.462	2798.49	147.419	157.992	167.188	214.467	6455.86	1688.89	3261.2	3991.78	2282.4	2212.44	5638.3	2674.56	4048.92	2490.95	2986.97
2013-05-27	163.379	2807.39	147.696	156.907	165.94	209.495	6514.77	1696.54	3278.19	3994.69	2295.79	2211.95	5652.3	2668.81	4054.44	2509.43	3036.15
2013-05-28	163.531	2845.09	148.042	156.96	166.332	209.521	6544.59	1714.71	3297.58	4123.94	2310.4	2245.13	5704.86	2709.09	4165.95	2450.37	2946.15
2013-05-29	163.005	2848.83	148.601	155.786	164.716	205.431	6603.04	1726.07	3329.8	4145.49	2317.72	2249.27	5721.58	2701.91	4133.07	2475.55	2944.84
2013-05-30	163.341	2843.75	148.441	156.66	164.853	206.639	6666.87	1720.28	3308.17	4126.42	2320.75	2241.72	5721.35	2691.6	4126.6	2464.51	2893.28
2013-05-31	163.728	2816.73	148.611	157.31	164.747	203.385	6666.99	1707.04	3269.02	4051.14	2300.25	2221.38	5649.02	2672.16	4092.92	2432.77	2876.25
2013-06-03	164.783	2808.78	150.053	157.96	166.197	205.945	6639.71	1704.85	3258.68	4063.79	2290.6	2212.01	5660.45	2674.35	4078.6	2405.23	2852.48
2013-06-04	164.369	2765.14	148.84	158.096	166.987	207.476	6498.62	1683.41	3184.39	4014.57	2253.11	2171.69	5576.69	2631.81	4037.2	2349.32	2836.48
2013-06-05	164.863	2763.78	149.229	159.03	166.562	207.537	6521.96	1684.86	3195.84	4014.05	2248.86	2175.84	5596.27	2639.42	4006.07	2376.01	2835.14
2013-06-06	163.423	2725.13	148.685	157.389	163.682	198.704	6389.57	1664.43	3169.77	3907.73	2218.83	2147.62	5552.52	2618.61	3948.51	2339.63	2736.01
2013-06-07	164.073	2676.43	149.644	157.929	164.957	199.391	6292.38	1634.65	3111.41	3823.31	2175.84	2108.93	5411.43	2568.86	3891.88	2306.66	2668.65
2013-06-13	162.404	2589.6	148.922	154.815	161.378	198.651	6199.18	1568.58	3010.33	3672.01	2107.53	2020.22	5298.34	2471.16	3751.59	2271.52	2601.17
2013-06-14	162.411	2616.02	148.854	154.515	163.093	199.943	6345.81	1571.82	3061.91	3704.75	2134.4	2032.42	5331.99	2472.91	3764.2	2350.32	2684.31
2013-06-17	162.816	2607.05	148.909	155.424	164.279	202.215	6471.08	1557.17	3044.35	3655.66	2132.47	2023.36	5322.51	2458.77	3743.26	2346.76	2676.31
2013-06-18	162.558	2621.41	149.111	154.169	164.549	203.696	6453.67	1562.32	3078.08	3709.26	2138.77	2022.07	5387.91	2451.23	3770.74	2345.93	2744.55
2013-06-19	162.752	2602.72	148.92	154.245	165.341	205.651	6412.73	1535.96	3052.08	3679.54	2125.65	2017.88	5460.99	2438.83	3713.21	2339.82	2732.03
2013-06-20	160.961	2516.76	148.681	150.889	161.922	197.782	6203.03	1498.89	2950.62	3577.18	2051.8	1948.57	5335.6	2356.54	3581.01	2257.49	2576.11
2013-06-21	159.498	2510.08	146.268	150.27	160.459	197.803	6219.59	1491.23	2947.38	3568.26	2035.88	1931.71	5339.35	2333.82	3588.35	2248.27	2576.43
2013-06-24	157.474	2352.45	145.343	146.626	156.378	194.228	5954.74	1407.24	2783.27	3295.82	1909.06	1804.72	5109.54	2181.83	3317.93	2115.29	2478.43
2013-06-25	158.627	2345.22	146.495	147.774	159.322	195.795	5899.82	1415.16	2793.59	3224.56	1902.59	1778.89	5114.12	2155.74	3317.93	2134.97	2586.09
2013-06-26	157.379	2359.72	145.773	145.786	156.439	192.714	6095.49	1417.27	2846.78	3272.23	1916.73	1777.09	5139.87	2135.39	3279.79	2235.7	2652.37
2013-06-27	157.827	2343.99	145.612	147.254	157.511	195.078	6067.76	1428.59	2810.53	3298.95	1898.94	1759.47	5077.5	2101.55	3282.14	2172	2600.73
2013-06-28	157.249	2376.89	145.081	146.477	157.214	195.877	6020.84	1435.27	2824.92	3441.28	1907.54	1764.21	5108.27	2133	3394.56	2159.78	2587.77
2013-07-01	158.464	2399.63	145.261	148.953	159.344	196.161	6206.85	1449.35	2860.86	3457.17	1930.57	1778.94	5208.81	2144.6	3381.37	2228.66	2618.37
2013-07-02	159.381	2416.55	145.531	150.42	160.199	196.168	6434.03	1460.6	2879.1	3447.67	1943.43	1784.35	5344.67	2144.07	3365.42	2278.13	2668.98
2013-07-03	159.66	2402.7	145.725	151.194	160.048	194.275	6497.68	1448.49	2886.28	3375.71	1925.15	1766.97	5383.14	2125.03	3314.02	2313.01	2729.49
2013-07-04	159.308	2422.23	145.467	150.527	160.623	196.167	6415.93	1445.23	2928.1	3471.94	1944.95	1806.32	5363.28	2157.32	3332.68	2311.64	2709.14
2013-07-05	158.686	2422.76	145.458	149.058	159.186	196.667	6342.9	1451.26	2922.41	3566.67	1938.3	1820.73	5337.86	2127.12	3348.21	2273.77	2656.03
2013-07-08	157.327	2347.58	144.324	147.385	156.539	194.254	6210.39	1406.92	2840.14	3492.28	1855.3	1733.82	5236.18	2012.25	3284.42	2169.8	2546.5
2013-07-09	158.367	2350.32	145.613	148.656	156.572	194.03	6269.12	1417.9	2842.54	3427.93	1859.63	1740.9	5225.34	2016.81	3289.85	2181.88	2559.26
2013-07-10	158.436	2418.66	145.718	148.366	157.222	197.088	6365.51	1447.73	2916.9	3593.11	1918.79	1804.55	5312.31	2091.81	3377.29	2257.57	2626.59
2013-07-11	160.572	2519.3	146.381	152.6	161.238	199.412	6495.37	1498.6	2982.38	3749.21	1991.58	1880.33	5413.81	2167.72	3615.61	2324.34	2696.65
2013-07-12	159.654	2471.96	145.7	150.819	158.838	196.462	6504.44	1483.02	2932.05	3663.91	1964.64	1838.67	5385.56	2116.7	3497.57	2309.5	2685.31
2013-07-15	158.995	2510.31	144.331	151.35	158.577	195.093	6704.96	1490.46	2990.72	3688.39	1993.82	1855.01	5447.16	2118.61	3555.08	2385.69	2782.61
2013-07-16	159.496	2526.66	144.643	151.915	159.414	195.322	6750.13	1492.76	3037.27	3681.19	2014.13	1866.17	5483.48	2115.99	3561.71	2432.01	2797.17
2013-07-17	159.762	2488.88	144.86	151.401	161.939	199.178	6604.78	1475.13	2989.42	3679.22	1985.33	1838.94	5353.57	2103.52	3500.51	2394.55	2808.89
2013-07-18	159.835	2457.65	145.364	150.55	162.862	199.706	6562.4	1458.69	2967.89	3610.26	1967.2	1810.29	5307.31	2070.71	3419.22	2421.6	2866.28
2013-07-19	159.514	2397.28	144.499	150.594	163.586	201.786	6439	1425.79	2901.69	3443.66	1921.68	1756.14	5182.09	2023.49	3341.66	2378.25	2807.71
2013-07-22	160.316	2418.93	144.704	152.469	165.145	201.589	6600.47	1447.74	2940.86	3440.08	1932.29	1783.69	5237.48	2026.21	3340.05	2448.94	2862.31
2013-07-23	160.523	2485.89	145.786	152.673	164.018	202.499	6744.12	1473.44	3019.44	3549.34	1990.41	1840.21	5355.4	2072.97	3430.57	2525.75	2961.95
2013-07-24	160.557	2476.16	144.694	153.261	165.375	202.12	6866.69	1472.56	3029.78	3489.51	1985.59	1827.81	5359.85	2049.26	3372.62	2573.53	3004.14
2013-07-25	159.77	2454.51	143.475	152.823	164.959	201.479	6751.99	1456.07	2982.96	3471.13	1969.98	1815.78	5372.39	2047.97	3367.08	2477.86	2871.45
2013-07-26	157.964	2442.64	140.557	152.091	163.06	200.433	6728.84	1463.76	2982.08	3450.99	1959.02	1805.83	5314.07	2037.23	3345.16	2474.49	2874.73
2013-07-29	156.739	2391.31	140.204	149.958	160.495	198.056	6669.64	1435.17	2920.68	3349.75	1915.36	1766.83	5221.43	1986.76	3258.56	2449.89	2802.27
2013-07-30	156.696	2399.45	140.224	149.579	160.404	197.526	6579.1	1446.48	2912.3	3398.22	1916.22	1786.97	5232.88	2001.45	3308.13	2387.4	2756.93
2013-07-31	157.476	2405.94	140.755	150.315	162.789	199.222	6538.4	1447.08	2941.77	3476.49	1922.61	1786.94	5190.52	2014.21	3309.68	2380.95	2822.97
2013-08-01	158.081	2464.91	140.913	151.319	164.114	201.389	6689.62	1481.66	3012.07	3553.63	1972.18	1828.78	5267.34	2070.29	3388.53	2481.25	2889.62
2013-08-02	157.879	2468.71	140.948	150.93	163.815	202.939	6688.07	1474.01	3006.71	3628.21	1978	1828.72	5308.68	2078.68	3371.22	2501.39	2895.59
2013-08-05	158.267	2504.66	140.502	151.915	165.484	203.233	6867.88	1492.7	3056.42	3657.57	1999.88	1860.25	5430.29	2099.64	3408.88	2551.04	2910.13
2013-08-06	158.399	2524.11	140.506	151.526	166.141	202.324	6932.16	1527.08	3147.44	3642.36	2008.42	1875.76	5458.46	2124.64	3404.71	2581.69	2947.6
2013-08-07	157.537	2507.22	139.029	151.244	165.035	202.851	6809	1510.46	3117.44	3673.86	1999.12	1869.66	5446.07	2114.69	3388.58	2521.8	2875.13
2013-08-08	158.695	2505.82	139.699	153.962	168.264	207.174	6887.23	1504.09	3131.13	3641.09	1988.13	1877.85	5447.14	2100.93	3371.58	2551.73	2888.69
2013-08-09	159.223	2515.66	140.085	154.606	169.018	209.052	6896.49	1497.73	3134.03	3647.93	1987.43	1925.59	5461.16	2126.58	3379.83	2533.22	2916.25
2013-08-12	161.452	2580.42	141.006	157.371	170.734	215.69	6892.49	1530.27	3176.82	3755.93	2040.06	1991.29	5555.17	2245.77	3508.44	2542.32	2916.56
2013-08-13	162.445	2589.03	143.115	157.547	172.255	219.999	6873.68	1535.17	3172.08	3779.3	2054.11	1995.58	5531.26	2231.9	3537.64	2562	2921.88
2013-08-14	161.463	2578.28	142.116	156.967	170.407	218.633	6838.87	1521.2	3182.92	3767.12	2044.1	1972.76	5495	2217.32	3519.82	2572.41	2975.22
2013-08-15	161.995	2546.89	143.166	157.569	170.071	218.931	6630.41	1506.58	3136.99	3703.84	2031.88	1960.31	5443.1	2179.59	3479.34	2543.64	2947.89
2013-08-16	163.711	2518.76	144.079	159.997	171.592	216.739	6494.34	1497.97	3089.18	3678.72	1997.02	1929.31	5346.91	2156.54	3495.2	2471.06	2880.58
2013-08-19	163.896	2550.87	144.575	159.754	171.187	218.922	6594.73	1500.8	3145.39	3693.91	2014.14	1966.82	5424.69	2177.97	3517.7	2542.15	3063.62
2013-08-20	162.73	2533.73	143.985	158.095	168.894	219.492	6525.48	1484.46	3137.28	3632.84	2006.18	1942.37	5407.54	2151.75	3496.25	2547.92	3094.32
2013-08-21	163.086	2535.62	143.797	158.818	169.071	220.321	6528.54	1486.07	3139.45	3608.93	2009.64	1951.27	5416.35	2165.35	3483.85	2581.68	3075.7
2013-08-22	163.179	2533.45	143.736	159.05	170.55	220.211	6605.79	1474.76	3147.25	3595.59	2007.88	1935.99	5407.5	2145.26	3475.01	2604.3	3120.52
2013-08-23	163.517	2518.08	143.407	159.579	172.109	225.044	6625.5	1464.46	3150.48	3592.11	1996.41	1920.89	5383.83	2128.11	3426.62	2604.85	3079.1
2013-08-26	166.273	2571.39	147.714	161.432	175.089	226.727	6698.48	1489.42	3210.74	3666.35	2037.99	1958.99	5461.72	2170.26	3521.84	2673.3	3148.95
2013-08-27	166.641	2580.84	148.999	160.694	175.606	227.103	6694.92	1494.1	3221.32	3686.96	2058.64	1978.23	5488.8	2167.53	3523.31	2673.05	3159.99
2013-08-28	165.445	2565.3	147.83	160.269	173.741	217.488	6522.82	1488.76	3207.07	3653.75	2062.98	1997.83	5431.6	2185.05	3491.94	2617.22	3064.41
2013-08-29	164.461	2556.85	146.706	159.337	173.729	217.665	6518.02	1487.02	3198.4	3675.71	2058.79	1969.08	5415.49	2152.61	3496.89	2586.14	3085.39
2013-08-30	163.724	2546.58	145.375	158.333	172.697	217.272	6419.43	1491.97	3167.31	3691.89	2070.47	1948.06	5371.69	2126.47	3524.28	2495.98	2965.9
2013-09-02	165.792	2556.49	148.133	159.633	176.887	223.566	6465.82	1493.91	3194.76	3622.12	2079.49	1967.6	5371.36	2141.35	3533.93	2537.03	3012.79
2013-09-03	165.285	2594.24	148.162	158.946	176.704	221.544	6556.46	1505.42	3245.26	3738.46	2103.69	1981.09	5475.57	2172.74	3587.36	2576.67	3059.58
2013-09-04	164.5	2593.02	146.98	158.478	175.162	221.039	6500.57	1503.09	3242.17	3726.27	2106.87	1996.02	5491.62	2184.13	3577.79	2566.85	3038.71
2013-09-05	163.735	2587.04	146.52	157.215	175.845	221.73	6490.99	1490.64	3256.21	3710.38	2094.8	1973.22	5528.66	2163.61	3570.34	2582.45	3083.7
2013-09-06	164.971	2605.57	148.615	157.283	175.733	221.211	6514.81	1491.61	3273.84	3716.68	2125.16	1976.88	5522.72	2178.13	3615.93	2594.7	3095.95
2013-09-09	165.302	2680.11	148.528	158.687	176.875	222.667	6489.65	1516.59	3316.29	3820.79	2167.79	2007.41	5571.72	2214.07	3878.59	2610.79	3102.25
2013-09-10	163.957	2715.09	146.736	157.684	174.977	221.035	6438.82	1547.54	3373.63	3884.17	2215.83	2030.6	5605.18	2269.28	3933.21	2609.01	3073.72
2013-09-11	164.365	2714.98	147.67	157.456	175.131	221.112	6392.66	1551.69	3373.4	3911.81	2230.05	2056.96	5636.34	2288.12	3916.59	2529.85	2954.08
2013-09-12	163.457	2736.95	147.389	155.861	173.063	217.692	6403.17	1554.28	3410.93	3908.93	2232.2	2037.98	5600.05	2270.16	4040.2	2531	2979.61
2013-09-13	163.533	2722.69	148.475	154.564	172.656	216.485	6453.58	1543.17	3420.97	3893.86	2220.72	2027.09	5680.82	2239.3	3963.58	2555.85	2992.64
2013-09-16	162.224	2714.92	146.085	154.275	171.306	215.555	6506.1	1538.03	3430.57	3842.36	2219.38	2011.45	5649.6	2231.27	3937.08	2575.7	3029.01
2013-09-17	162.498	2661.05	146.048	154.616	172.434	216.665	6427.32	1514.54	3392.34	3704.7	2175.56	1968.05	5536.54	2190.34	3846.15	2543.27	2974.98
2013-09-18	162.374	2671.74	145.841	154.631	173.983	218.454	6498.06	1522.52	3432.17	3726.96	2180.67	1975.03	5528.28	2187.8	3853.76	2544.57	3005.38
2013-09-23	162.33	2718.14	145.079	155.609	174.829	219.408	6672.27	1543.85	3549.41	3775.92	2220.06	1999.56	5622.49	2216.47	3878.68	2636.21	3137.55
2013-09-24	162.328	2695.7	145.877	154.976	173.537	217.901	6676.84	1534.98	3577.64	3757.16	2210.46	1978.74	5691.87	2189.87	3764.94	2664.02	3122.03
2013-09-25	162.267	2681.02	145.871	155.108	173.229	219.132	6637.25	1523.12	3589.23	3719.14	2190.67	1968.29	5679.05	2169.5	3740.67	2649.77	3146.88
2013-09-26	162.601	2630.07	145.837	155.809	173.893	218.52	6742.77	1489.79	3461.91	3613.59	2132.47	1933.89	5675.8	2152.26	3658.33	2607.32	3085.49
2013-09-27	162.171	2641.27	145.705	155.469	172.363	216.294	6853.8	1487.76	3486.07	3584.83	2131.14	1940	5656.42	2159.71	3692.29	2623.63	3050.09
2013-09-30	162.364	2661.78	145.815	156.631	171.461	213.105	6865.89	1500.33	3574.73	3607.39	2145.51	1951.27	5736.81	2159.64	3689.51	2673.61	3100.92
2013-10-08	163.242	2700.25	147.161	156.354	174.056	214.947	6873.46	1520.4	3617.99	3738.22	2184.1	1974.51	5794.53	2191.36	3718.55	2742.36	3298.2
2013-10-09	162.832	2717.6	147.226	155.078	173.947	215.712	6864.74	1523.42	3661.11	3732.95	2205.56	1982.69	5856.45	2200.16	3747.02	2762.57	3282.44
2013-10-10	162.737	2693.96	147.474	154.438	173.168	214.456	6781.49	1514.87	3675.69	3746.58	2189.88	1975.28	5841.01	2183.59	3660.36	2744.03	3254.13
2013-10-11	162.92	2738.03	146.834	154.572	174.881	215.635	6865.7	1540.98	3735.91	3789.22	2226.41	2001.73	5921.76	2232.51	3746.12	2758.01	3270.4
2013-10-14	163.678	2748.79	146.884	155.393	177.657	221.428	6812.85	1557.3	3784.9	3762.52	2267.36	2004.2	6052.23	2254.85	3708.5	2778.38	3261.14
2013-10-15	163.381	2745.73	147.007	154.858	177.004	220.845	6908.33	1579.99	3762.1	3768.42	2263.76	2008.1	6110.3	2239.99	3678.23	2761.3	3259.79
2013-10-16	163.066	2688.13	146.613	155.01	175.75	218.871	6801.57	1569.27	3644.5	3653.93	2200.05	1972.44	6002.12	2207.41	3620.52	2709.24	3099.45
2013-10-17	162.6	2680.45	146.787	154.068	172.892	217.053	6759.32	1575.74	3606.13	3645.48	2200.86	1968.71	5993.27	2229.19	3605.01	2704.94	3045.13
2013-10-18	163.307	2693.28	147.168	155.767	173.457	217.454	6764.65	1569.27	3647.22	3659.02	2206.52	1966.38	6014.83	2220	3631.1	2745.13	3095.6
2013-10-21	163.967	2747.92	148.277	156.199	173.812	222.874	6919.72	1603.18	3766.61	3698.6	2250.93	1989.18	6228.86	2261.98	3675.09	2830.01	3183.41
2013-10-22	163.141	2719.53	147.339	155.794	172.259	221.198	6897.67	1598.94	3688.02	3656.9	2246.4	1982.59	6170.59	2266.24	3622.47	2760.18	3101.52
2013-10-23	163.33	2678.75	147.659	155.994	170.803	220.069	6775.86	1578.51	3585.48	3602.68	2203.66	1956.38	5952.36	2245.48	3636.95	2677.01	2990.02
2013-10-24	163.286	2659.39	147.66	155.37	171.491	216.827	6759.56	1556.67	3602.83	3567.75	2190.39	1936.07	5887.62	2196.63	3599.86	2669.47	2987.96
2013-10-25	161.46	2619.59	146.622	154.007	167.871	213.244	6579.52	1541.79	3532.71	3529.2	2152.14	1895.34	5731.59	2170.3	3607.66	2574.26	2932.4
2013-10-28	161.702	2615.11	146.131	154.793	167.987	214.239	6489.94	1546.78	3528.41	3498.54	2159.66	1888.04	5684.81	2171.89	3607.75	2591.34	2888.04
2013-10-29	161.647	2601.2	145.667	155.079	169.266	214.502	6409.92	1556.33	3475.3	3448.96	2108.32	1858.76	5616.79	2163.08	3700.43	2519.15	2805.22
2013-10-30	162.623	2640.99	146.672	156.203	170.174	217.241	6496.18	1608.62	3554.57	3509.07	2157.6	1882.55	5686.57	2200.56	3728.69	2541.26	2835.69
2013-10-31	162.127	2604.35	146.673	155.222	168.248	215.494	6382.21	1578.32	3477.54	3544.45	2135.3	1871.7	5531.15	2186.84	3664.68	2491.57	2801.84
2013-11-01	162.597	2611.47	147.125	155.999	169.104	218.713	6412.49	1573.64	3465.9	3572.39	2135.64	1878.71	5500.7	2175.89	3711.29	2468.27	2773.76
2013-11-04	162.286	2612.43	146.961	154.959	168.091	216.732	6345.33	1589.67	3487.68	3557.85	2146.84	1882.81	5510.39	2193.22	3679.73	2497.27	2815.82
2013-11-05	161.93	2623.99	146.82	154.774	167.394	216.4	6356.04	1593.72	3541.38	3574.46	2159.39	1894.35	5553.6	2200.15	3658.65	2541.59	2861.55
2013-11-06	161.612	2592.11	146.624	154.549	166.704	215.549	6264.36	1578.25	3456.56	3523.75	2136.3	1882.03	5502.37	2238.34	3599.36	2517.8	2844.44
2013-11-07	161.894	2572.12	146.454	154.894	167.559	216.052	6160.51	1578.65	3405.58	3502.89	2120.14	1864.51	5432.94	2238.65	3602.31	2459.88	2805.39
2013-11-08	161.49	2535.61	146.176	154.536	167.087	213.109	6085.95	1563.59	3367.16	3477.04	2090.39	1834.26	5363.06	2190.86	3546.77	2417.66	2745.81
2013-11-11	161.62	2544.95	146.397	154.306	167.192	213.739	6247.15	1561.8	3365.35	3424.25	2103.92	1837.74	5436.07	2183.47	3550.99	2442.36	2759.76
2013-11-12	161.737	2570.86	146.869	153.825	166.715	215.862	6327.97	1564.17	3391.08	3455.37	2116.92	1855.68	5518.88	2195.82	3603.48	2455.72	2806.67
2013-11-13	161.19	2516.17	147.426	152.043	166.512	217.14	6225.16	1512.09	3321.58	3415.59	2077.85	1824.5	5432.21	2145.85	3490.88	2430.77	2729.41
2013-11-14	161.316	2538.18	147.579	151.896	166.809	217.434	6315.85	1512.16	3382.95	3412.02	2108.81	1839.25	5510.06	2154.95	3482.41	2493.14	2797.28
2013-11-15	160.832	2589.68	147.089	151.142	166.02	215.756	6365.44	1540.81	3447.88	3491.83	2151.91	1872.04	5608.05	2190.71	3572.7	2546.61	2865.42
2013-11-18	160.596	2669.89	145.58	151.689	166.17	217.128	6424.47	1573.62	3537.06	3597.44	2206.28	1912.19	5736.64	2242.26	3767.45	2608.82	2942.91
2013-11-19	160.085	2658.49	145.215	150.798	166.154	220.432	6393.44	1576.4	3547.28	3592.31	2206.01	1909.89	5663.1	2240.48	3722.62	2606.81	2938.57
2013-11-20	160.674	2675.71	145.681	152.041	167.25	220.678	6427.17	1580.24	3570.2	3606.88	2239.56	1920.42	5672.92	2239.45	3735.49	2634.24	3049.73
2013-11-21	160.753	2661.22	146.195	151.013	166.651	219.077	6408.29	1571.99	3566.47	3546.74	2224.78	1909.68	5628.61	2269.39	3706.17	2618.46	3098.21
2013-11-22	161.133	2647.34	146.713	151.297	166.228	219.728	6359.27	1566.52	3545.74	3506.48	2211.88	1911.63	5608.08	2262.53	3694.93	2578.88	3038.53
2013-11-25	160.85	2639.16	146.71	151.106	165.059	219.381	6362.39	1554.03	3537.72	3503.76	2221.84	1902.27	5601.45	2222.22	3669.98	2583.33	3019.25
2013-11-26	161.162	2639.26	146.127	152.202	165.735	220.844	6372.57	1552.19	3532.2	3492.76	2218.88	1903.63	5599.37	2205.17	3669.69	2618.43	3056.01
2013-11-27	161.57	2669.27	146.917	151.744	166.061	219.906	6418.03	1560.38	3566.53	3502.64	2253.08	1919.12	5632.32	2235.62	3718.51	2671.88	3126.97
2013-11-28	161.447	2695.62	146.762	151.299	167.292	220.592	6477.34	1571.66	3596.09	3546.22	2272.17	1970.39	5713.59	2269.23	3730.29	2696.35	3107.91
2013-11-29	161.911	2699.42	147.347	151.572	169.458	220.443	6541.32	1571.53	3606.21	3540.42	2280.71	1965.07	5717.08	2252.9	3726.08	2718.75	3165.28
2013-12-02	162.214	2651.37	147.348	151.964	169.874	222.22	6335.24	1571.4	3451.6	3442.43	2203.86	1919.61	5508.54	2217.23	3822.8	2572.28	2995.87
2013-12-03	161.418	2686.98	146.637	150.853	169.248	221.829	6475.14	1600.81	3517.55	3494.79	2247.47	1959.01	5628.16	2244.41	3807.53	2625.77	3146.08
2013-12-04	161.994	2726.52	146.78	151.137	170.208	223.587	6563.47	1617.62	3603.93	3560.63	2294.44	1981.69	5727.17	2263.74	3835.23	2664.38	3264.36
2013-12-05	161.882	2720.09	146.188	151.916	169.008	221.685	6567.75	1611.95	3623.79	3556.42	2285.66	1980.02	5718.26	2261.07	3825.42	2629.45	3152.22
2013-12-06	162.032	2705.33	146.169	152.114	169.978	221.253	6556.4	1610.8	3631.99	3539.3	2279.16	1975.71	5711.69	2232.72	3782.36	2594.55	3101.43
2013-12-09	162.426	2709.38	146.552	152.38	171.494	221.256	6564.23	1615	3665.02	3540.05	2283.67	1977.89	5743.37	2227.5	3765.65	2622.1	3110.11
2013-12-10	162.542	2711.88	146.47	153.165	171.048	221.341	6512.48	1607.7	3703.01	3574.46	2272.29	1984.47	5733.14	2207.75	3776.76	2625.44	3082
2013-12-11	162.462	2670.94	146.596	153.58	170.035	220.747	6462.75	1587.68	3659.77	3543.1	2237.02	1953.2	5683.96	2180.83	3689.83	2593.88	3031.07
2013-12-12	162.478	2670.54	145.727	154.229	172.116	220.399	6514.09	1584.62	3665.9	3542.5	2240.07	1946.52	5673.85	2180.63	3670.42	2620.1	3074.57
2013-12-13	160.803	2669.31	144.285	152.356	170.791	213.754	6540.76	1576.42	3679.82	3553.16	2239.39	1942.38	5656.45	2159.51	3666.5	2625.43	3047.9
2013-12-16	160.716	2625.57	144.238	152.895	169.816	213.728	6433.96	1545.67	3594.24	3508.57	2201.6	1903.63	5546.85	2123.88	3628.32	2583.18	2986.28
2013-12-17	160.933	2611.91	144.578	153.31	168.106	213.931	6490.65	1536.71	3532.94	3462.52	2192.22	1893.53	5518.33	2117.54	3621	2571.67	2963.45
2013-12-18	160.424	2612.61	144.605	152.829	166.438	214.487	6529.19	1535.2	3529.12	3447.16	2183.39	1895.41	5515.39	2116.43	3632.13	2575.57	2978.49
2013-12-19	160.073	2585.34	144.116	152.141	165.87	213.902	6463.53	1518.78	3495.57	3384.95	2159.75	1879.98	5457.69	2105.64	3589.59	2552.73	2959.21
2013-12-20	160.067	2532.24	144.315	151.947	165.324	211.119	6413.74	1491.07	3433.67	3317.42	2120.14	1835.08	5434.16	2053.44	3477.29	2515.4	2894.14
2013-12-23	159.275	2536.82	144.21	151.895	163.661	208.36	6608.07	1481.54	3443.27	3281.98	2119.99	1831.72	5429.19	2057.79	3488.52	2498.79	2914.33
2013-12-24	158.868	2544.37	143.305	152.173	162.511	209.277	6582.9	1486.74	3468.84	3300.55	2127.24	1834.7	5442.49	2058.26	3483.64	2539.93	2971.31
2013-12-25	159.529	2565.22	142.316	153.69	163.605	208.33	6576.29	1495.85	3508.6	3325.81	2144.41	1850.56	5492.38	2063.82	3507.15	2591.22	3013.74
2013-12-26	159.393	2521.03	142.412	153.292	163.614	207.643	6535.86	1468.82	3424.39	3260.49	2104	1819.82	5422.65	2021.09	3456.69	2538.49	2921.44
2013-12-27	160.07	2562.53	143.213	154.086	164.106	207.637	6585.66	1489.93	3482.95	3317.13	2143.81	1841.94	5491.73	2036.78	3524.68	2598.31	2968.9
2013-12-30	159.295	2561.37	142.19	153.55	163.586	204.524	6561.78	1486.83	3484.31	3308.52	2146.11	1838.96	5505.4	2031.65	3519.99	2603.26	3010.29
2013-12-31	159.107	2589.35	141.978	153.16	162.377	200.789	6621.95	1502.47	3503.05	3364.26	2157.57	1857.7	5581.85	2050.64	3589.45	2608.7	2980.51
2014-01-02	159.183	2586.02	142.271	154.627	161.712	200.18	6743.21	1496.54	3498.39	3337.09	2158.31	1857.8	5541.44	2023.67	3556.36	2654.71	3063
2014-01-03	157.657	2554.8	141.226	153.119	159.034	196.411	6699.6	1474.33	3458.29	3284.85	2133.8	1843.92	5484.81	2001.21	3483.38	2661.88	3052.02
2014-01-06	156.785	2493.4	139.911	152.564	157.023	195.361	6540.87	1434.83	3368.82	3145.92	2062.81	1787.38	5326.07	1954.2	3457.1	2596.02	2933.26
2014-01-07	155.736	2496.86	138.949	152.384	154.314	194.844	6596.24	1432.67	3383.3	3131.17	2077.05	1785.27	5333.97	1954.89	3441.54	2616.65	2947.81
2014-01-08	155.599	2500.88	138.601	152.208	154.116	194.757	6643.48	1434.71	3404.99	3097.59	2068.82	1770.12	5359.19	1934.09	3464.83	2639.65	2988.01
2014-01-09	155.144	2477.28	138.873	150.723	155.074	189.264	6604.95	1417.51	3361.79	3099.63	2048.09	1734.21	5301.16	1942.52	3441	2604.54	2948.19
2014-01-10	155.263	2451.18	139.101	151.357	154.808	190.71	6480.21	1411.87	3328.73	3066.32	2012.19	1719.2	5283.27	1924.25	3427.64	2541.23	2910.53
2014-01-13	155.025	2439.07	138.628	151.959	152.137	189.429	6432.42	1402.39	3301.47	3020.31	2001.26	1724.82	5279.73	1902.1	3421.91	2518.33	2889.86
2014-01-14	156.352	2467.37	139.606	152.562	154.114	192.086	6495.92	1417.41	3387.76	3064.04	2021.21	1742.41	5345.98	1919.36	3435.07	2567.13	2958.29
2014-01-15	155.919	2468.46	139.458	151.736	153.94	191.786	6578.82	1409.1	3406.64	3052.44	2026.74	1737.96	5342.29	1911.02	3404.02	2624.06	2968.75
2014-01-16	156.104	2471.93	139.501	152.245	154.347	191.221	6527.64	1421.24	3391.86	3066.18	2030.88	1755.54	5369.76	1916.73	3415.08	2598.04	2969.44
2014-01-17	155.883	2437.04	139.345	152.282	153.93	189.96	6434.63	1401.06	3341.13	3026.48	1998.12	1724.25	5247.99	1884.94	3384.02	2567.72	2957.45
2014-01-20	156.115	2421.88	140.631	152.383	154.738	186.018	6341.63	1394.01	3339.64	3027.62	1990.73	1710.57	5218.9	1862.23	3360.9	2539.11	2915.5
2014-01-21	155.439	2449.32	139.779	151.645	151.609	185.48	6373.98	1415.94	3395.17	3067.3	2011.21	1729.31	5232.18	1879.02	3397.1	2583.06	2997.87
2014-01-22	155.112	2513.08	139.018	151.46	152.504	185.273	6512.43	1442.76	3495.55	3222.62	2071.11	1771.91	5376.73	1920.08	3466.54	2639.23	3080.05
2014-01-23	155.415	2507.91	138.841	151.304	153.316	187.318	6503.4	1447.77	3524.55	3199.98	2075.56	1762.9	5370.18	1902.98	3422.12	2678.05	3108.06
2014-01-24	155.39	2529.27	138.51	151.67	153.566	189.424	6572.76	1452.72	3555.94	3286.01	2093.31	1781.27	5394.08	1921.49	3424.83	2730.02	3155.56
2014-01-27	154.817	2504.64	138.138	151.07	151.417	187.934	6495.93	1439.91	3546.66	3247.34	2074.16	1765.89	5349.62	1905.8	3363.95	2734.21	3140.78
2014-01-28	153.288	2506.45	136.574	150.663	150.026	184.667	6539.25	1442.44	3538.29	3240.52	2075.54	1768.34	5282.99	1894.08	3397.64	2695.75	3189.83
2014-01-29	153.552	2519.04	136.782	150.741	150.718	186.694	6586.28	1457.46	3562.91	3233.85	2082.07	1771.53	5229.56	1882.99	3428.72	2750.36	3203.88
2014-01-30	153.346	2494.15	136.37	150.564	149.879	187.041	6569.81	1448.27	3521.64	3189.66	2073.21	1750.59	5135.07	1852.07	3390.49	2735.7	3174.76
2014-02-07	154.718	2515.06	139.592	150.412	149.009	183.871	6557.76	1457.75	3576.94	3208.5	2098.32	1769.81	5205.28	1870.42	3376.36	2814.24	3259.89
2014-02-10	155.571	2580.88	140.45	150.985	151.433	185.391	6770.81	1485.3	3690.56	3284.71	2170.18	1826.08	5331.4	1908.02	3432.63	2891.64	3342.38
2014-02-11	154.454	2596.73	139.629	149.644	150.631	182.884	6798.99	1499.7	3677.74	3307.08	2177.9	1832.57	5362.86	1947.39	3492.09	2861.49	3365.28
2014-02-12	155.215	2609.3	140.334	150.177	150.946	183.285	6855.74	1501.85	3716.81	3321.25	2189.54	1845.04	5395.58	1946.86	3490.8	2883.76	3395.29
2014-02-13	154.731	2588.99	140.829	150.219	149.822	182.849	6729.3	1486.04	3682.06	3269.19	2162.99	1836.18	5352.65	1922.71	3509.91	2825.18	3323.39
2014-02-14	155.346	2614.39	141.7	151.141	149.666	182.273	6846.12	1499.83	3728.39	3290.33	2197.57	1856.64	5460.89	1936.56	3505.51	2867.73	3331.23
2014-02-17	156.541	2641.38	141.086	153.058	152.858	187.918	6925.54	1515.11	3786.74	3297.2	2227.75	1875.93	5536.26	1955.09	3505.98	2930.08	3480.85
2014-02-18	155.839	2616.44	140.933	151.996	150.957	185.349	6934.14	1501.54	3785.07	3281.58	2218.86	1854.91	5473.77	1926.73	3427.22	2924.21	3458.01
2014-02-19	156.2	2638.09	141.869	152.278	151.255	186.805	6974.12	1510.41	3806.5	3319.75	2215.41	1866.47	5504.55	1960.8	3498.2	2919.64	3427.73
2014-02-20	155.53	2610.3	142.085	151.248	148.888	185.152	6894.4	1514.41	3752.72	3279.59	2194.69	1850.33	5484.1	1998.56	3438.64	2876.49	3382.74
2014-02-21	155.468	2586.48	141.727	151.461	149.053	184.356	6877.7	1496.36	3715.81	3246.03	2171.7	1832.44	5437.17	1947.96	3405.08	2877.88	3393.7
2014-02-24	154.485	2542.66	142.732	150.143	144.902	177.307	6920.54	1476.22	3646.48	3046.32	2134.28	1797.33	5371.33	1897.15	3330.1	2916.84	3388.24
2014-02-25	153.958	2470.77	142.213	149.546	143.812	177.244	6749.82	1447.22	3509.2	2995.13	2068.51	1748.89	5179.83	1850.19	3268.6	2778.04	3286.52
2014-02-26	154.203	2479.86	142.027	150.169	144.218	177.977	6784.55	1452.15	3504.42	3021.21	2075.07	1778.35	5173.9	1869.47	3270.1	2788.02	3281.54
2014-02-27	153.653	2462.96	142.154	148.963	142.623	178.202	6568.43	1470.64	3430.83	2978.95	2066.43	1755.26	5117.55	1875.04	3300.18	2760.74	3241.64
2014-02-28	153.226	2490.65	141.067	148.903	143.272	176.803	6593.34	1479.4	3496.6	3021.47	2090.58	1774.77	5217.16	1872.73	3326.7	2793.57	3306.63
2014-03-03	153.515	2514.55	142.4	148.542	142.423	174.556	6666.56	1509.86	3556.99	3040.93	2127.66	1797.91	5312.85	1884.67	3297.1	2846.71	3393.69
2014-03-04	153.315	2509.67	142.037	148.561	142.254	172.522	6614.98	1496.23	3536.44	3094.34	2122.79	1798.65	5268.27	1865.62	3308.63	2812.38	3428.38
2014-03-05	154.542	2489.14	143.551	149.335	144.681	173.044	6545.5	1480.82	3522.15	3052.31	2102.03	1783.92	5301	1860.96	3265.26	2796.58	3398.12
2014-03-06	154.311	2496.21	143.968	148.586	144.492	171.118	6499.81	1469.95	3528.01	3164.73	2103.18	1784.93	5285.15	1861.13	3295.87	2761.33	3411.68
2014-03-07	154.315	2488.31	145.261	148.214	143.251	165.639	6573.27	1461.67	3516.8	3122.9	2093.75	1789.05	5314.77	1857.68	3274.63	2733.01	3357.62
2014-03-10	151.414	2403.54	144.079	142.934	139.426	162.147	6420.41	1417.66	3375.29	3024.37	2012.91	1721.17	5200.1	1786.42	3170.85	2626.8	3219.77
2014-03-11	152.324	2413.19	145.212	142.798	143.576	160.648	6490.14	1415.31	3374.39	3099.4	2003.92	1735.43	5291.75	1793.83	3175.23	2628.37	3191.39
2014-03-12	151.356	2417.95	144.198	140.889	145.649	164.086	6489.79	1420	3370.4	3148.24	2004.64	1743.25	5270.3	1786.43	3195.03	2618.4	3189.03
2014-03-13	151.394	2446.78	143.708	141.248	145.714	165.568	6572.5	1444.57	3398.99	3163.68	2024.32	1750.36	5428.1	1806.66	3236.21	2656.22	3227.54
2014-03-14	150.405	2429.2	141.971	140.822	144.322	164.026	6506.56	1430.41	3378.92	3139.88	2011.1	1745.05	5370.34	1780.87	3212.22	2648.91	3187.01
2014-03-17	149.565	2459.52	140.994	140.709	141.531	163.462	6599.01	1436.73	3446.56	3206.67	2043.98	1769.94	5400.55	1806.9	3220.13	2704.64	3228.12
2014-03-18	149.702	2459.35	140.843	141.36	142.239	165.211	6617.04	1451.09	3465.96	3187.82	2050.47	1763.51	5438.6	1795.69	3198.22	2713.47	3239.63
2014-03-19	149.906	2443.64	142.22	140.961	143.041	164.339	6551.8	1444.33	3433.43	3189.79	2036.34	1768.2	5360.4	1794.54	3177.93	2681.11	3258.57
2014-03-20	149.675	2397.49	141.484	141.227	142.902	162.827	6394.77	1421.24	3316.76	3173.69	1996.27	1736.23	5237.24	1765.7	3157.03	2589.14	3164.4
2014-03-21	149.368	2469.92	141.196	141.054	142.645	159.667	6494.32	1458.8	3403.74	3324.56	2045.16	1775.89	5333.89	1830.08	3306.15	2633.51	3208.58
2014-03-24	149.856	2490.4	141.062	141.177	143.675	161.653	6476.57	1471.26	3417.77	3430.29	2069.94	1801.18	5346.37	1843.13	3338.3	2621.18	3211.75
2014-03-25	150.82	2489.58	141.505	142.328	145.634	166.319	6462.26	1487.18	3443.13	3429.61	2080.23	1801.96	5317.35	1841.89	3311.51	2627.41	3207.26
2014-03-26	150.967	2488.61	141.951	142.809	145.596	164.561	6535.27	1479.02	3455.93	3403.36	2073.85	1806.81	5285.09	1830.12	3304.41	2645.53	3212.66
2014-03-27	150.831	2465.91	142.799	141.806	145.177	164.34	6439.83	1468.35	3404.96	3416.63	2049.74	1783.2	5202.37	1803.24	3316.79	2581.25	3120.63
2014-03-28	151.827	2449.03	143.028	143.242	147.381	166.938	6342.26	1456.1	3385.89	3406.08	2023.87	1778	5132.65	1796.18	3329.32	2513.43	3024.5
2014-03-31	152.025	2440.04	142.743	143.779	147.46	166.471	6317.89	1461.02	3359.24	3395.04	2008.93	1771.51	5162.73	1796.52	3313.74	2512.42	3024.26
2014-04-01	152.649	2464.2	144.302	143.598	147.627	167.161	6363.86	1472.32	3396.91	3429.83	2033.24	1787.24	5259.81	1807.79	3324.43	2565.8	3097.52
2014-04-02	152.674	2479.15	144.841	143.635	146.394	166.362	6317.03	1480.21	3394.94	3554.99	2037.55	1804.95	5270.47	1821.08	3361.77	2557.65	3075.42
2014-04-03	152.201	2465.2	143.833	143.493	146.097	168.587	6304.25	1465.88	3390.25	3492.04	2024.43	1797.18	5243.37	1807.43	3333.29	2573.69	3078.12
2014-04-04	153.146	2489.58	144.835	144.226	146.579	172.274	6354.19	1478.48	3434.84	3510.38	2041.75	1818.05	5294.31	1811.09	3366.05	2618.66	3094.16
2014-04-08	153.362	2539.69	144.413	145.068	148.141	174.62	6472.66	1500.55	3502.04	3530.63	2078.2	1840.8	5390.78	1854.19	3479.82	2638.44	3134.83
2014-04-09	152.818	2547.23	144.58	144.315	145.809	172.495	6512.26	1502.21	3531.05	3528.09	2089.04	1847.01	5411.04	1868.68	3460.13	2673.64	3181.43
2014-04-10	152.679	2579.72	144.242	144.111	144.936	170.572	6512.74	1525.04	3552.07	3497.33	2119.21	1861.09	5465.87	1888.77	3557.74	2698.04	3200.93
2014-04-11	152.352	2574.08	143.672	144.835	144.167	171.095	6563.14	1523.01	3563.15	3475.88	2108.96	1847.31	5529.91	1870.7	3542.65	2672.22	3198.36
2014-04-14	152.701	2577.67	144.081	145.135	144.476	171.377	6576.51	1518.93	3592.44	3504	2117.86	1856.33	5536.91	1876.28	3516.01	2685.94	3202.16
2014-04-15	152.481	2540.29	143.762	144.444	144.821	173.694	6524.29	1502.23	3532.82	3457.84	2092.89	1831.27	5484.77	1842.42	3434.87	2679.48	3196.06
2014-04-16	152.762	2542.45	145.34	143.238	144.975	172.754	6506.16	1509.07	3536.86	3481.97	2091.5	1827.21	5469.77	1845.89	3448.92	2671.31	3207.78
2014-04-17	152.835	2535.23	146.178	143.714	144.216	171.2	6479.83	1497.68	3535.47	3462	2082.73	1822.01	5474.43	1831.89	3433.82	2684.04	3217.24
2014-04-18	151.928	2537.47	146.221	142.714	141.459	164.105	6486.42	1503.29	3534.14	3456.42	2083.14	1824.3	5492.14	1837.86	3434.8	2688.41	3242.85
2014-04-21	151.139	2495.62	145.037	142.716	139.955	162.939	6405.87	1481	3467.76	3393.58	2047.91	1794.28	5389.66	1809.4	3374.4	2663.86	3188.17
2014-04-22	151.512	2500.29	145.832	142.672	140.536	164.535	6343.81	1481.49	3457.33	3435.32	2045.95	1786.04	5387.06	1818.56	3422.79	2628.93	3174.28
2014-04-23	151.435	2495.39	144.95	143.527	140.345	164.877	6328.39	1481.97	3444.17	3432.64	2045.59	1784.49	5417.3	1821.28	3408.85	2612.82	3130.01
2014-04-24	151.812	2484.16	145.171	144.469	140.884	165.783	6246.05	1469.72	3417.24	3479.21	2030.06	1772.19	5389.29	1821.9	3411.12	2581.65	3077.93
2014-04-25	152.285	2450.78	145.66	145.639	140.057	165.74	6147.55	1458.86	3352.76	3471.79	1995.43	1746.39	5236.91	1798.02	3399.45	2526.52	3003.49
2014-04-28	152.887	2403.39	147.544	145.47	141.301	162.7	5989.22	1442.34	3290.87	3407.6	1944.51	1707.02	5110.77	1747.64	3367.82	2455.53	2925.74
2014-04-29	152.699	2432.25	147.134	144.771	142.192	163.477	6060.42	1450.92	3358.7	3385.61	1964.44	1729.52	5185.7	1762.69	3407.53	2495.83	2971.7
2014-04-30	152.583	2437.18	147.391	144.571	140.812	160.733	6131.74	1457.43	3361.91	3357.99	1974.74	1727.25	5231.26	1763.51	3398.13	2519.34	2983.91
2014-05-05	152.181	2441.01	145.404	144.946	141.101	163.139	6167.43	1457.92	3378.2	3311.22	1981.4	1739.43	5251.4	1762.99	3386.15	2550.36	2985.01
2014-05-06	151.604	2445.17	144.843	144.637	139.738	162.742	6192.5	1462.39	3376.58	3303.32	1989.06	1745.79	5264.44	1760.54	3379	2576.41	3041.3
2014-05-07	151.368	2416.77	144.797	143.841	139.943	162.666	6112.94	1447.51	3311.85	3276.68	1961.1	1722.64	5196.92	1742.58	3364.85	2527.3	2999.67
2014-05-08	150.942	2415.98	144.663	143.073	138.95	163.129	6109.65	1447.77	3309.3	3256.07	1961.37	1721.86	5181.57	1760.37	3373.96	2510.39	3004.01
2014-05-09	151.431	2408.02	144.622	143.767	138.775	163.608	6077.99	1439.9	3283.9	3207.56	1950.05	1729.52	5153.21	1768.19	3382.5	2482.06	2976.4
2014-05-12	152.305	2462.96	144.824	145.21	139.715	167.826	6172.1	1464.81	3350.27	3245.27	1996.62	1800.22	5235.64	1854.11	3445.22	2547.91	3043.43
2014-05-13	152.531	2457.65	145.488	145.319	140.146	166.62	6157.63	1465.27	3339.94	3286.87	1993.7	1784.3	5250.87	1843.2	3431.13	2536.22	3056.49
2014-05-14	153.211	2455.07	146.672	145.816	141.178	165.959	6163.85	1464.9	3331.56	3315.84	1992.54	1779.88	5203.76	1836.13	3431.49	2533.8	3044.97
2014-05-15	153.079	2419.26	147.059	145.886	139.846	163.774	6072.78	1451.05	3274.21	3260.61	1964.21	1745.05	5131.97	1804.53	3401.31	2475.91	2976.17
2014-05-16	152.066	2419.8	146.607	144.576	138.308	158.826	6030.67	1455.2	3283.29	3280.7	1969.48	1745.28	5124.88	1807.95	3396.71	2470.43	2965
2014-05-19	153.122	2390.7	146.399	145.683	141.886	159.368	5954.35	1455.95	3259.39	3253.84	1942.29	1737.84	5061.28	1783.97	3330.9	2447.91	2954.32
2014-05-20	152.957	2393.03	146.871	145.208	141.137	158.554	5966.79	1460.35	3267.58	3269.84	1940.58	1733.91	5033.1	1780.56	3336.35	2466.91	2971.08
2014-05-21	151.97	2415.15	146.486	144.118	141.288	157.441	6010.51	1468.32	3297.93	3304.64	1955.83	1745.92	5106.5	1808.75	3362.32	2500.06	3012.67
2014-05-22	152.998	2410.79	148.194	144.621	141.929	159.318	6021.94	1473.44	3288.93	3311.32	1950.32	1733.61	5078.6	1800.08	3361.86	2498.5	3007.44
2014-05-23	153.361	2432.32	148.368	145.491	142.626	159.129	6078.22	1482.02	3312.03	3390.97	1962.4	1744.09	5117.87	1801.93	3390.07	2540.35	3063.6
2014-05-26	154.088	2445.71	148.214	146.587	144.118	165.074	6181.13	1479.2	3350.22	3388.3	1979.79	1755.43	5152.56	1797.02	3389.78	2558.66	3092.85
2014-05-27	153.161	2436.95	146.763	145.939	142.291	164.85	6151.09	1478.24	3338.92	3401.01	1969.13	1747.45	5127.79	1788.63	3377.32	2552.8	3078.97
2014-05-28	153.16	2462.7	147.222	145.523	142.501	161.365	6197.54	1486.51	3383.62	3438.13	1984.77	1754.9	5146.44	1802.22	3412.96	2627.49	3169.04
2014-05-29	152.713	2444.06	147.606	144.349	141.847	160.722	6179.5	1480.29	3354.72	3415.51	1965.06	1738.1	5116.28	1791.18	3390.88	2599.08	3121.57
2014-05-30	152.296	2446.42	147.272	144.318	140.868	160.713	6181.34	1480.67	3361.15	3387.1	1965.35	1745.27	5124.26	1790.29	3390.27	2613.9	3193.42
2014-06-03	151.801	2439.89	146.239	144.177	140.789	159.571	6186.47	1480.51	3357.81	3354.54	1958.85	1744.57	5056.72	1793.15	3388.05	2606.94	3169.58
2014-06-04	151.4	2416.21	145.727	143.301	141.191	160.766	6102.05	1471.23	3322.91	3303.55	1941.62	1723.5	5021.12	1785.97	3358.16	2582.82	3140.95
2014-06-05	151.585	2442.09	145.156	143.631	142.379	163.405	6164.24	1481.07	3369.56	3355.89	1959.63	1738.96	5077.04	1790.45	3397.19	2605.79	3181.95
2014-06-06	151.279	2426.6	144.391	143.855	142.31	163.364	6157.22	1472.53	3341.46	3337.91	1951.52	1728.5	5040.73	1777.5	3368.01	2594.87	3156.44
2014-06-09	151.134	2422.58	145.257	142.573	142.149	162.468	6150.74	1475.45	3342.14	3355.23	1945.59	1723.69	5033.02	1768.68	3373.95	2553.69	3109.99
2014-06-10	151.008	2452.26	144.553	142.738	142.727	162.006	6205.56	1486.14	3385.08	3382.13	1965.72	1738.96	5070.57	1790.53	3425.36	2610.45	3168.66
2014-06-11	151.175	2455.01	144.22	143.382	142.929	160.329	6260.05	1496.16	3391.57	3381.59	1971.61	1741.69	5094.33	1789.17	3408.76	2619.97	3190.91
2014-06-12	150.689	2447.56	144.41	142.393	142.385	157.935	6244.84	1490.79	3369.62	3351.49	1970.68	1737.48	5097.71	1780.7	3396.88	2618.27	3192.34
2014-06-13	151.18	2473.62	144.317	142.995	145.09	158.926	6264.42	1486.84	3423.03	3363.94	1989.28	1751.48	5119.94	1796.3	3453.1	2655.89	3208.54
2014-06-16	151.785	2490.59	145.17	143.492	145.111	157.155	6263.54	1494.77	3445.79	3359.12	2006.41	1759.11	5133.85	1812.64	3490.32	2678.47	3258.58
2014-06-17	151.442	2466.07	144.129	143.51	144.417	158.912	6221.66	1479	3398.27	3343.63	1984.37	1745.65	5080.98	1798.04	3452.76	2662.65	3210.43
2014-06-18	151.417	2454.59	144.361	143.352	144.26	158.268	6204.51	1473.42	3370.98	3343.11	1972.39	1746.15	5040.33	1793.09	3432.62	2660.4	3179.68
2014-06-19	151.43	2409.29	144.778	143.611	145.071	157.095	6108.8	1452.01	3303.12	3270.11	1935.97	1703.34	4964.97	1760.2	3391.43	2569.63	3087.72
2014-06-20	152.82	2423.24	145.368	146.124	147.494	159.2	6143.32	1456.16	3319.05	3300.94	1949.28	1716.27	4981.36	1772.13	3403.36	2595.89	3121.86
2014-06-23	153.791	2425.67	147.021	147.665	148.294	158.581	6154.61	1450.7	3333.07	3293.51	1947.27	1733.48	5005.41	1779.56	3384.75	2612.86	3151.55
2014-06-24	153.507	2438.57	146.323	147.228	148.416	158.507	6212.19	1455.57	3358.74	3298.87	1957.92	1747.95	5075.25	1789.38	3384.84	2625.68	3172.5
2014-06-25	153.848	2424.74	146.528	147.347	148.457	159.006	6197.77	1454.94	3345.81	3286.39	1945.14	1731.5	5042.97	1794.58	3362.99	2600.09	3148.05
2014-06-26	154.488	2446.03	146.643	148.298	150.387	161.004	6245.64	1461.09	3384.77	3329.14	1960.84	1747.36	5081.73	1801.38	3382.99	2642.2	3208.25
2014-06-27	154.472	2451.74	146.3	148.037	149.564	158.804	6263.91	1467.02	3407.31	3343.26	1977.13	1754.6	5100.08	1800.26	3364.04	2648.24	3258.25
2014-06-30	153.491	2470.2	145.437	147.952	148.925	157.266	6300.66	1478.36	3429.42	3349.22	1999.49	1767.59	5131.62	1806.26	3387.55	2684.02	3287.48
2014-07-01	152.521	2474.38	141.958	149.332	148.756	157.444	6314.43	1477	3430.82	3357.54	2003.48	1776.56	5120.68	1804.07	3383.27	2720.4	3312.94
2014-07-02	152.749	2484.37	142.136	149.315	147.831	158.267	6346.73	1484.35	3444.79	3356.13	2020.88	1777.67	5122.1	1810.2	3398.59	2729.36	3321.22
2014-07-03	152.903	2499.07	141.649	150.581	148.088	156.778	6448.54	1496.02	3467.99	3397.55	2032.62	1799.33	5153.24	1809.91	3402.73	2733.77	3334.51
2014-07-04	152.672	2495.22	141.155	151.098	147.882	155.157	6390.39	1494.65	3465.99	3433.2	2021.71	1788.98	5154.13	1810.64	3404.89	2728.1	3297.85
2014-07-07	151.09	2494.95	139.391	149.635	144.875	155.461	6352.31	1489.99	3445.3	3486.49	2031.86	1785.17	5144.07	1809.01	3407.74	2708.45	3345.85
2014-07-08	151.907	2502.78	139.784	150.758	144.405	156.065	6368.73	1512.97	3471.89	3492.17	2034.03	1790.84	5158.94	1808.71	3409.1	2728.28	3362.98
2014-07-09	150.747	2466.59	138.192	150.316	142.761	154.63	6263.39	1492.06	3419.39	3434.38	2015.52	1768.05	5071.64	1779.35	3361.04	2668.72	3324.91
2014-07-10	150.187	2461.7	138.288	149.956	141.848	154.245	6264.64	1499.94	3411.63	3444.65	2019.44	1772.51	5044.58	1774.77	3344.78	2636.54	3308.45
2014-07-11	150.272	2474.21	137.418	150.953	142.137	152.219	6288.38	1495.95	3451.29	3495.34	2043.69	1791.85	5062.13	1783.59	3325.85	2650.24	3320.26
2014-07-14	149.941	2504.43	136.736	150.373	142.339	152.445	6341.77	1519.56	3505.79	3535.59	2070.37	1820.04	5181.17	1773.36	3353.92	2685.37	3339.88
2014-07-15	149.649	2507.49	136.445	150.217	142.669	153.846	6385.45	1519	3494.45	3529.53	2067.88	1820.91	5281.95	1775.19	3355.58	2680.12	3307.48
2014-07-16	150.009	2498.72	137.32	149.621	143.792	152.923	6333.1	1545.63	3470.35	3546.49	2055	1818.14	5248.03	1779.58	3352.38	2648.11	3267.68
2014-07-17	149.875	2481.99	137.063	148.974	144.749	152.865	6284.54	1531.97	3436.52	3517.65	2043.55	1814.97	5193.83	1775.1	3332.94	2623.97	3253.04
2014-07-18	149.339	2489.76	136.811	148.31	143.375	152.404	6302.51	1521.16	3448.43	3596.57	2046.49	1817.08	5281.61	1771.77	3332.2	2616.55	3250.8
2014-07-21	148.893	2489.42	135.908	148.116	143.511	153.798	6340.59	1521.79	3462.52	3608.21	2045.39	1806.6	5295.92	1755.04	3322.5	2630.46	3212.09
2014-07-22	149.641	2520.44	136.287	148.74	144.843	153.346	6383.6	1539.25	3509.99	3651.8	2068.59	1841.29	5351.38	1779.6	3364.19	2657.06	3256.57
2014-07-23	149.075	2520.15	135.012	148.994	145.383	151.159	6312.11	1538.5	3480.18	3671.08	2073.55	1849.8	5335.52	1784.22	3390	2620.59	3214.14
2014-07-24	149.453	2552.04	135.758	149.642	145.279	150.51	6327.64	1552.32	3509.74	3775.3	2084.99	1870.54	5362.78	1818.28	3488.68	2587.63	3209.21
2014-07-25	149.777	2577.58	135.496	150.312	145.336	150.025	6370.12	1555.88	3544.11	3789.58	2103	1907.98	5398.28	1848.65	3521.82	2619.12	3242.72
2014-07-28	150.163	2643.65	136.499	150.217	145.294	151.816	6451.48	1578.87	3615.16	3834.1	2144.74	1949.37	5506.62	1907.95	3683.07	2668	3298.65
2014-07-29	151.203	2656.67	137.608	150.662	147.637	152.886	6483.46	1576.39	3639.69	3864.81	2157.56	1952.69	5493.37	1907	3699.44	2713.4	3313.13
2014-07-30	150.358	2650.14	137.173	149.101	146.993	151.941	6548.69	1563.72	3618.33	3783.1	2153.4	1945.28	5490.5	1934.71	3683.3	2731.48	3325.11
2014-07-31	150.284	2680.8	136.968	149.702	146.511	150.98	6573.94	1571.28	3660.08	3841.29	2169.73	1979.48	5584.9	1950.21	3734.63	2752.4	3338.28
2014-08-01	149.467	2655.45	135.918	149.37	145.259	149.774	6599.87	1574.48	3629.67	3777.99	2147.31	1948.75	5608.23	1948.16	3684.41	2707.46	3271.89
2014-08-04	150.057	2705.55	136.209	149.398	145.78	152.78	6652.14	1592.02	3687.1	3849.68	2183.39	2002.05	5690.38	1988.87	3776.34	2739.46	3338.97
2014-08-05	150.024	2704.06	136.217	149.961	144.397	153.126	6638.69	1596.17	3702.02	3825.18	2187.07	2011.75	5689.64	1991.73	3743.61	2764.29	3371.06
2014-08-06	149.262	2703.93	135.829	148.393	144.485	153.38	6652.09	1601.13	3697.99	3816.32	2194.3	2040.73	5665.44	1986.01	3710.17	2793.55	3382.68
2014-08-07	149.801	2666.99	136.565	148.723	145.016	154.405	6574.04	1582.08	3650.33	3790.1	2165.51	2020.34	5566.45	1948.58	3641.65	2777.13	3334.79
2014-08-08	149.756	2674.47	136.711	148.532	144.781	153.909	6598.04	1580.85	3658.91	3776.49	2171.35	2028.07	5595.23	1951.7	3646.84	2805.26	3360.54
2014-08-11	149.429	2714.08	136.155	148.373	144.589	153.749	6687.52	1599.73	3709.56	3833.77	2204.5	2057.71	5681.39	1979.15	3705.97	2844.04	3398.68
2014-08-12	148.529	2711.17	134.865	148.373	143.055	152.186	6666.98	1606.88	3708.46	3840.21	2209.02	2058.32	5688.87	1980.89	3673.51	2869.17	3404.49
2014-08-13	147.893	2713.05	134.053	147.35	142.458	151.966	6636.03	1608.02	3708.56	3849.18	2203.27	2062.28	5697.02	2002.82	3681.76	2866.91	3397.65
2014-08-14	146.341	2689.16	131.99	146.464	141.435	148.498	6599.71	1595.24	3692.52	3807.18	2192.93	2028.27	5640.16	1968.35	3644.59	2851.75	3356.19
2014-08-15	146.298	2718.26	131.787	146.48	141.217	152.26	6659.24	1608.12	3740.59	3839.75	2214.86	2048.18	5698.69	1981.45	3687.63	2890.27	3412.22
2014-08-18	146.175	2740.16	131.357	145.945	141.506	151.285	6719.85	1623.8	3789.12	3857.73	2241.46	2067.97	5721.64	1997.2	3690.58	2941.86	3463.2
2014-08-19	146.465	2742.65	131.146	146.61	142.201	152.335	6707.57	1620.28	3806.2	3866.75	2246.54	2064.17	5728.7	2019.26	3677.8	2958.67	3481.36
2014-08-20	146.287	2735.6	130.326	146.622	141.579	151.045	6693.76	1625.09	3799.86	3858.3	2247.87	2061.72	5739.94	2002.55	3656.68	2941.64	3453.57
2014-08-21	146.578	2725.43	130.787	147.453	142.459	151.603	6672.61	1617.59	3815.2	3860.82	2240.75	2054.6	5704.74	1989.39	3619.21	2947.96	3453.15
2014-08-22	146.916	2739.18	131.084	148.411	142.439	152.49	6727.78	1641.66	3819.51	3892.3	2253.46	2058.2	5714.13	1989.98	3640.62	2973.5	3493.2
2014-08-25	146.721	2714.58	130.345	147.971	142.008	153.723	6671.63	1642.56	3778.86	3842.04	2246.32	2040.04	5673.05	1976.65	3594.81	2944.71	3426.59
2014-08-26	146.745	2685.27	129.856	148.349	140.994	155.151	6578.08	1631.42	3716.95	3797.32	2212.43	2006.08	5614.24	1956.9	3588.9	2910.16	3358.9
2014-08-27	146.498	2690.53	131.014	147.596	140.507	153.679	6577	1634.58	3732.84	3794.26	2219.46	2008.79	5605.48	1969.86	3585.8	2939.14	3365.48
2014-08-28	145.946	2670.15	130.275	147.377	139.333	152.909	6533.09	1622.07	3697.38	3767.12	2201.21	1986.43	5585.06	1989.05	3556.36	2910.44	3334.45
2014-08-29	145.254	2700.52	130.437	146.639	139.081	153.316	6572.63	1645.75	3748.2	3795.88	2230.79	2001.09	5651.03	1996.24	3597.47	2957.19	3379.97
2014-09-01	144.711	2728.39	129.907	146.213	137.431	152.071	6649.14	1660.3	3801.64	3818.91	2265.65	2027.76	5692.41	2003.32	3605.93	3022.98	3437.45
2014-09-02	145.684	2766.04	130.566	146.49	138.705	154.838	6712.34	1678.29	3838.95	3862.55	2302.73	2054.87	5768.43	2028.72	3664.81	3066.73	3509.37
2014-09-03	144.952	2790.16	130.008	145.877	137.476	152.426	6760.27	1697.48	3879.51	3916.09	2327.86	2068.47	5811.49	2055.22	3689.12	3082.59	3529.66
2014-09-04	144.58	2811.36	128.954	145.623	138.469	151.97	6775.54	1723.2	3894.68	3973.75	2350.58	2079.32	5829.98	2058.19	3725.71	3107.31	3567.93
2014-09-05	144.184	2833.62	128.242	146.003	136.472	150.732	6817.73	1740.24	3918.13	3983.57	2390.75	2094.64	5881.5	2072.82	3749.41	3113.43	3571.5
2014-09-09	142.868	2836.39	127.526	144.218	133.591	148.198	6855.77	1744.64	3955.02	3968.18	2411.73	2104.24	5881.02	2080.09	3713.73	3109.38	3575.32
2014-09-10	141.936	2827.24	126.324	143.339	132.664	149.304	6834.06	1755.25	3939.8	3947.35	2417.04	2104.55	5882.29	2060.72	3677.89	3101.98	3600.61
2014-09-11	141.061	2818.96	126.044	141.856	132.278	148.526	6796.93	1741.95	3930.05	3930.12	2416.82	2092.66	5829.48	2044.02	3674.94	3104.94	3597.15
2014-09-12	142.088	2840.29	127.424	142.585	132.716	149.661	6846.01	1761.24	3963.38	3973.36	2448.6	2112.75	5845.51	2064.68	3683.88	3123.67	3660.58
2014-09-15	142.276	2848.1	127.676	142.392	133.258	152.208	6888.91	1763.46	3976.42	3969.54	2462.99	2129.03	5855.29	2080.46	3670.77	3148.59	3679.04
2014-09-16	142.142	2779.99	127.658	142.499	133.056	151.011	6721.73	1734.16	3853.26	3899.01	2393.41	2075.47	5705.88	2023.65	3629.57	3016.34	3533.7
2014-09-17	143.002	2797.39	128.147	143.984	133.185	152.464	6778.4	1754.22	3886.65	3959.21	2409.11	2094.13	5749.61	2028.33	3634.64	3025.51	3559.3
2014-09-18	142.21	2809.17	128.005	142.649	131.334	151.581	6886.85	1769.88	3896.23	3932.76	2411.84	2096.73	5794.21	2042.82	3655.82	3038.54	3579.96
2014-09-19	140.697	2829.73	125.609	141.635	129.035	150.186	6945.75	1785.08	3925.07	3960.32	2438.45	2107.03	5838.23	2047.4	3675.84	3060.3	3630.41
2014-09-22	137.726	2780.29	122.91	138.138	126.421	146.856	6869.53	1766.3	3853.14	3903.25	2398.13	2067.21	5733.14	2019.04	3590.67	3022.25	3586.76
2014-09-23	138.535	2807.71	123.551	138.497	125.529	149.244	6937.73	1780.04	3888.52	3952.27	2430.35	2084.67	5784.99	2027.45	3619.38	3062.93	3624.88
2014-09-24	138.388	2853.38	123.428	138.899	126.19	149.616	6990.69	1806.99	3934.8	3994.65	2472.25	2118.47	5864.25	2067.18	3704.33	3102.72	3677.8
2014-09-25	138.423	2849.16	124.684	137.823	125.434	147.354	6980.55	1814.55	3928.76	3965.14	2482.97	2119.15	5844.55	2054.41	3682.46	3113.99	3652.66
2014-09-26	138.82	2851.99	124.228	138.855	126.901	148.563	7000.41	1817.02	3937.87	3956.66	2484.67	2125.95	5870.12	2052.57	3677.2	3116.11	3690.75
2014-09-29	137.953	2868.99	123.855	137.776	125.485	147.271	7054.97	1834.54	3959.79	3957.51	2505.24	2136.32	5903.76	2073.16	3688.44	3145.25	3761.2
2014-09-30	138.56	2878.33	124.58	138.632	125.858	147.333	7108.78	1839.64	3963.71	3966.05	2514.49	2142.57	5917.61	2084.11	3685.71	3198.51	3756.73
2014-10-08	138.413	2914.4	125.317	137.763	124.232	147.811	7366.45	1850.68	4002.11	4048.97	2555.15	2164.04	5998.08	2086.18	3716.55	3227.61	3782.51
2014-10-09	139.162	2919.17	125.742	138.447	124.426	152.991	7327.04	1851.6	4018.27	4062.05	2564.34	2183.45	5996.68	2099.61	3710.82	3219.46	3788.97
2014-10-10	137.414	2902.79	124.133	137.46	121.182	151.732	7326.39	1825.93	3996.57	4105	2549.9	2163.22	5932.33	2088.46	3690.22	3192.07	3763.14
2014-10-13	138.428	2893.15	124.629	139.416	122.467	154.103	7381.15	1814.67	3987.85	4132.85	2548.99	2172.74	5852.85	2100.69	3654.54	3155.93	3722.87
2014-10-14	139.445	2883.34	126.136	139.578	123.43	152.758	7338.38	1811.15	3968.24	4098.72	2544.88	2165.59	5834.18	2085.91	3644.71	3155.09	3720.06
2014-10-15	139.153	2901.4	125.976	139.635	123.389	151.629	7498.47	1831.95	3994.2	4068.99	2542.01	2173.95	5861.21	2070.68	3697.88	3168.88	3740.48
2014-10-16	138.208	2871.17	125.288	137.95	121.826	150.406	7425.61	1805.93	3943.18	3987.01	2522.95	2141.71	5795.03	2039.57	3687.8	3111.18	3665.74
2014-10-17	137.526	2861.07	125.26	136.663	122.495	149.861	7359.8	1789.96	3932.57	3998.86	2502.37	2125.87	5810.29	2011.73	3694.51	3103.99	3610.63
2014-10-20	137.617	2883.67	124.477	137.452	122.707	150.376	7447.77	1805.5	3970.32	4020.5	2521.54	2144.6	5841.74	2023.45	3707.53	3165.26	3639.6
2014-10-21	137.509	2858.22	124.646	137.026	123.373	149.511	7327.38	1820.29	3932.87	3974.23	2493.14	2121.99	5798.64	2004.5	3683.52	3140.45	3617.73
2014-10-22	138.323	2835.9	125.334	137.556	123.684	148.891	7191.37	1801.14	3905.68	3924.63	2477.94	2095.03	5727.34	1989.84	3679.03	3110.16	3584.67
2014-10-23	138.615	2804.92	125.844	137.431	125.398	149.338	7091.19	1776.29	3864.26	3857.04	2452.45	2059.42	5643.5	1953.76	3666.1	3068.42	3574.24
2014-10-24	139.378	2803.97	126.695	137.926	126.783	151.843	7095.78	1777.82	3856.49	3874.13	2449.72	2061.44	5644.26	1946.55	3655.07	3087.53	3587.12
2014-10-27	138.46	2791.95	125.731	137.239	125.025	150.174	7170.41	1762.7	3852.15	3839.14	2463.04	2063.78	5651.37	1935.96	3575.44	3098.64	3596.02
2014-10-28	138.838	2851.49	126.206	137.875	125.398	148.93	7296.61	1801.09	3925.85	3942.2	2539.68	2107.74	5702.15	1974.96	3643.89	3168.2	3647.51
2014-10-29	139.881	2891.78	128.181	138.627	127.007	149.48	7328.59	1836.13	3974.14	4034.38	2583.2	2132.57	5736.06	1996	3711.31	3203.85	3662.57
2014-10-30	139.891	2906.43	129.285	137.628	126.69	148.894	7357.07	1904.45	3976.38	4020.86	2604.31	2138.21	5733.04	2004.92	3742.37	3197.63	3670.25
2014-10-31	140.038	2937.91	130.261	137.301	126.568	148.797	7322.34	1920.18	4006.05	4079.55	2600.05	2161.51	5741.16	2042.68	3867.74	3176.99	3681.6
2014-11-03	138.741	2948.73	128.864	135.62	125.038	148.646	7321.89	1925.05	4029.99	4099.68	2641.35	2178.27	5737.99	2042.55	3844.9	3198.74	3687.13
2014-11-04	138.132	2944.87	127.152	136.458	122.864	146.927	7232.01	1932.9	3997.48	4098.87	2679.8	2183.63	5655.82	2056.03	3824.2	3181.57	3687.9
2014-11-05	135.891	2935.44	124.89	133.145	119.849	145.28	7213.98	1944.34	3993.09	4079.32	2665.13	2165.83	5623.87	2039.23	3828.23	3161.91	3682.13
2014-11-06	136.56	2942.71	126.145	133.508	120.79	145.792	7252.62	1940.56	4010.1	4103.85	2681.41	2164.67	5642.6	2030.6	3821.92	3185.95	3697.28
2014-11-07	137.736	2931.22	127.675	134.26	122.591	147.098	7172.51	1937.11	3982.61	4088.09	2647	2137.04	5595.65	2008.41	3871.83	3169.13	3654.74
2014-11-10	138.523	2993.08	128.205	135.614	124.386	148.138	7234.18	1976.18	4050	4150.8	2709.69	2184.08	5738.13	2051.4	3987.89	3185.75	3685.61
2014-11-11	137.634	2961.25	127.185	134.644	123.27	147.456	7089.71	1939.72	3955.73	4121.4	2639.88	2135.27	5691.63	2037.64	4064.33	3088.24	3650.03
2014-11-12	138.981	3005.31	129.309	135.275	125.535	148.057	7167.39	1976.05	4015.26	4206.63	2683.22	2172.09	5764.59	2066.5	4121.77	3127.25	3681.48
2014-11-13	138.948	2985.69	128.497	134.948	126.017	147.91	7078.47	1970.39	3978.2	4177	2649.51	2192.74	5756.3	2051.15	4102.73	3081.81	3633.43
2014-11-14	137.989	2984.71	127.225	134.096	124.565	147.687	7161.31	1960.78	3979.21	4191.56	2644.2	2174.18	5822.49	2041.7	4086.24	3092.3	3665.18
2014-11-17	138.362	2981.62	126.892	135.876	123.611	147.701	7216.72	1961.32	4014.25	4186.77	2665.73	2173.11	5826.01	2027.98	4014.85	3119.2	3685.61
2014-11-18	137.68	2961.99	126.653	135.16	122.114	145.389	7189.02	1939.95	4005.67	4172.65	2663.53	2168.84	5776.14	1998.99	3945.3	3137.35	3653.42
2014-11-19	137.252	2961.55	125.46	134.733	123.522	145.203	7249.16	1943.89	4002.33	4166.51	2650.98	2168.21	5764.62	1994.67	3936.11	3179.65	3684.6
2014-11-20	137.147	2959.63	125.024	134.616	123.704	145.054	7189.92	1950.73	3998.11	4156.73	2649.72	2159.37	5725.55	1997.22	3964.81	3149.54	3672.24
2014-11-21	137.189	3007.51	125.644	135.226	122.678	144.817	7239.72	1983.49	4050.97	4220.06	2680.25	2188.14	5774.06	2013.18	4090.49	3174.29	3680.71
2014-11-24	136.993	3076.17	125.107	135.629	122.232	144.365	7256.82	2030.72	4122.28	4470.32	2744.34	2240.01	5813.91	2052.16	4207.26	3225.41	3710.6
2014-11-25	137.516	3119.51	125.892	135.847	122.818	145.226	7332.58	2054.54	4197.33	4503.47	2787.9	2290.28	5885.43	2087.26	4245.08	3284.57	3777.43
2014-11-26	136.962	3154.84	125.55	134.321	121.644	144.792	7353.87	2072.65	4202.15	4528.45	2796.51	2292.44	5916.92	2101.05	4400.32	3291.8	3762.37
2014-11-27	137.544	3187.29	126.233	135.146	122.178	146.992	7393.82	2070.59	4205.42	4573.79	2804.49	2300.47	5930.73	2127.27	4535.49	3295.55	3762.37
2014-11-28	136.558	3231.13	125.39	133.682	119.622	145.642	7359.81	2059.16	4211.29	4763.72	2817.64	2302.32	5922.72	2124.59	4722.38	3297.57	3785.74
2014-12-01	133.786	3233.78	122.398	130.02	116.487	145.474	7414.83	2068.44	4204.96	4703.99	2803.99	2308.55	6036.23	2158.47	4727.88	3281.25	3757.27
2014-12-02	134.949	3331.89	123.378	132.646	117.745	145.165	7474.99	2117.36	4272.03	4814.91	2852.05	2339.21	6088.73	2203.69	5066.07	3324.41	3808.85
2014-12-03	134.793	3378.57	122.753	132.462	117.875	145.831	7514.93	2149.42	4370.53	4942.1	2886.51	2429.99	6202.44	2246.99	5067.33	3364.53	3849.53
2014-12-04	135.251	3511.22	122.653	133.816	118.444	146.318	7662.75	2216.74	4449.52	5125.76	2949.59	2491.31	6341.42	2407.31	5445.04	3440.15	3940.98
2014-12-05	135.584	3507.71	123.547	134.186	117.701	146.159	7547.52	2192.57	4365.98	5000.32	2930.21	2405.69	6176.66	2365.01	5676.92	3383.61	3943.73
2014-12-08	134.902	3627.15	124.113	133.388	114.751	145.745	7577.28	2306.81	4456.06	5217.57	3078.76	2457.83	6241.32	2401.7	5964.52	3377.53	4094.47
2014-12-09	134.829	3468.84	124.044	133.817	113.367	145.93	7368.47	2213.03	4333.77	4948.58	2970.76	2390.16	6129.21	2261.18	5588.27	3209.25	3878.29
2014-12-10	135.982	3594.57	126.068	135.187	112.592	146.267	7593.13	2328.28	4548.42	5175.52	3111.93	2480.04	6373.09	2312.6	5714.32	3318.78	4022.52
2014-12-11	135.088	3576.66	125.207	134.899	111.896	146.851	7594.83	2369.47	4559.37	5249.96	3153.17	2514.67	6369.7	2302.52	5499.09	3362.7	4008.36
2014-12-12	135.602	3591.82	124.915	135.413	113.41	147.681	7614.28	2356.33	4559.82	5207.78	3176.38	2530.3	6403.07	2310.34	5523.61	3423.45	4035.42
2014-12-15	136.028	3627.61	125.266	135.814	115.035	146.844	7759.94	2378.7	4607.8	5154.46	3246.96	2525.53	6485.32	2303.47	5549.46	3514.22	4092.06
2014-12-16	134.496	3702.13	123.82	133.395	113.812	146.383	7754.02	2413.16	4589.95	5228.04	3267.61	2538.73	6414.77	2361.28	5932.44	3496.41	4091.66
2014-12-17	133.426	3739.99	122.817	132.619	113.1	144.783	7621.71	2415.61	4540.37	5336.85	3261.49	2496.33	6303.37	2331.58	6254.07	3464.12	4135.52
2014-12-18	133.109	3728.14	122.844	132.513	113.215	145.916	7556.51	2428.17	4541.41	5274.66	3339.93	2518.63	6331	2358.98	6079.45	3475.09	4136.08
2014-12-19	133.591	3752.48	123.024	133.302	113.097	146.867	7458.04	2528.44	4502.26	5214.7	3443.08	2553.76	6312.93	2435.41	6097.96	3418.8	4126.83
2014-12-22	133.17	3722.52	122.956	133.681	113.154	143.448	7217.54	2651.13	4403.96	5123.5	3326.1	2534.88	6355.22	2506.43	6211.5	3225.76	3972.56
2014-12-23	132.094	3645.74	122.418	132.219	111.393	140.748	7153.39	2523.92	4389.52	5116.08	3196.2	2454.95	6333.59	2369.8	6113.84	3175.86	3897.7
2014-12-24	132.613	3580.8	122.278	132.486	112.478	142.452	7222.01	2516.59	4371.75	4997.16	3181.18	2456.77	6314.72	2341.49	5775.48	3232.96	3925.13
2014-12-25	132.828	3684.9	122.453	132.249	112.752	141.869	7267.88	2582.39	4410.02	5121.44	3319.26	2507.25	6369.73	2401.37	6041.47	3286.58	3974.64
2014-12-26	132.734	3785.51	122.796	132.26	112.416	141.407	7330.31	2612.69	4475.55	5324.41	3371.13	2535.47	6410.48	2441.85	6406.38	3300.95	4010.76
2014-12-29	133.577	3783.5	124.642	132.088	114.009	141.898	7227.83	2633.78	4428.54	5523.44	3386.64	2528.53	6403.54	2435.55	6415.36	3221.3	3938.26
2014-12-30	134.447	3768.65	124.936	132.986	116.921	147.177	7222.48	2551.06	4319.48	5482.34	3317.07	2496.59	6343.83	2405.75	6584.8	3150.42	3875.67
2014-12-31	134.623	3839.39	124.476	134.107	118.314	145.338	7287.89	2624.32	4384.71	5839.45	3360.02	2523.64	6409.69	2458.04	6721.5	3189.06	3906.61
2015-01-05	133.372	3944.36	122.571	132.586	115.86	144.444	7379.32	2724.67	4585.79	6056.31	3424.96	2653.61	6678.1	2669.3	6793.41	3228.28	3978.94
2015-01-06	134.456	3955.21	123.764	133.699	117.353	146.534	7623.75	2717.98	4701.41	5858.3	3487.61	2636.29	6728.73	2646.57	6689.38	3321.07	4069.67
2015-01-07	134.122	3958.94	123.998	132.877	115.676	146.345	7562.79	2723.83	4671.61	5857	3500.91	2664.51	6663.96	2673.08	6709.43	3314.29	4049.71
2015-01-08	134.09	3881.91	124.583	132.688	114.916	146.619	7559.68	2633.26	4645	5696.83	3435.4	2621.94	6660.76	2626.69	6467.83	3326.05	4051.08
2015-01-09	133.362	3865.42	124.02	132.016	114.629	145.833	7509.93	2593.67	4591.79	5622.5	3413.29	2587.74	6582.68	2574.89	6517.41	3343.66	4019.31
2015-01-12	132.48	3824.61	124.341	130.979	114.002	143.626	7526.7	2517.2	4631.89	5506.85	3322.22	2546.34	6530.74	2507.72	6453.99	3399.34	3979.67
2015-01-13	131.292	3837.99	122.65	129.947	112.005	143.471	7629.75	2523.16	4718.58	5519.49	3357.9	2552.1	6537.02	2513.28	6362.38	3504.88	4077.32
2015-01-14	129.691	3823.96	121.093	127.293	110.173	143.081	7633.35	2519.62	4640.69	5556.38	3328.77	2508.34	6452.04	2474.14	6429.2	3479.1	4039.43
2015-01-15	130.313	3919.5	121.657	127.772	112.585	143.629	7639.38	2588.89	4679.11	5771.24	3419.13	2544.61	6512.46	2566.57	6701.59	3491.3	4084.9
2015-01-16	130.106	3957.55	121.055	128.366	112.275	142.166	7713.6	2602.24	4729.05	5764.37	3471.65	2576.32	6570.02	2582.96	6715.98	3621.7	4120.96
2015-01-19	130.991	3686.08	120.757	130.121	113.46	142.288	7528.63	2387.07	4480.48	5338.16	3243.82	2420.19	6258.91	2367.26	6064.67	3525.06	3920.19
2015-01-20	130.298	3753.66	120.624	129.062	112.629	141.59	7746.76	2430.33	4644.72	5513.3	3354.42	2493.02	6416.93	2417.53	5948.91	3717.96	4079.17
2015-01-21	130.593	3903.34	121.566	129.205	114.579	141.409	7877.51	2517.62	4777.48	5773.3	3470.66	2577.01	6577.72	2507.19	6344.71	3754.45	4167.07
2015-01-22	130.702	3932.65	121.528	129.3	115.463	141.075	7963.68	2524.69	4805.52	5869.42	3512.34	2623.05	6604.36	2529.09	6340.78	3798.34	4235.01
2015-01-23	130.59	3925.88	121.173	128.578	115.135	141.18	7880.45	2521.79	4760.71	5901.17	3486.49	2609.05	6551.32	2522.99	6430.7	3705.4	4172.98
2015-01-26	129.309	3977.93	120.682	126.31	113.147	139.384	8027.95	2562.5	4846.41	5974.37	3553.43	2672.09	6677.61	2551.08	6423.19	3804.93	4229.91
2015-01-27	129.865	3953.52	121.195	127.383	114.259	140.433	8040.69	2545.93	4875.08	5832.22	3581.84	2665.63	6669.47	2515.13	6288.04	3814.35	4213.09
2015-01-28	130.046	3906.89	120.821	126.961	114.567	140.841	7994.51	2536.41	4838.25	5739.87	3532.43	2629.52	6601.76	2468.47	6208.96	3766.51	4191.15
2015-01-29	129.517	3864.38	120.193	126.662	114.162	140.603	7868.17	2547.73	4777.82	5701.03	3513.93	2613.85	6527.52	2443.92	6082.75	3769.65	4142.1
2015-01-30	128.62	3813.4	119.377	125.302	112.333	140.582	7829.99	2519.69	4736.67	5718.15	3412.85	2594.58	6516.76	2408.55	6003.57	3692.37	4115.07
2015-02-02	129.472	3743.43	119.524	127.139	114.458	141.082	7832.62	2445.41	4682.47	5650.19	3321.94	2569.31	6432.34	2366.51	5811.06	3730	4100.13
2015-02-03	130.564	3829.2	120.432	128.054	116.33	141.661	7900.68	2482.49	4789.08	5703.35	3384.63	2602.67	6499.14	2428.59	6025.53	3835.41	4167.08
2015-02-04	130.623	3795.75	120.931	128.025	117.192	141.139	7809.57	2473.36	4753.01	5663.19	3382.59	2596.41	6448.97	2408.97	5911.88	3826.07	4119.61
2015-02-05	130.706	3762.04	120.847	128.152	116.239	141.183	7742.73	2421.36	4736.5	5618.82	3319.1	2552.4	6381.65	2354.92	5889.8	3846.35	4141.7
2015-02-06	131.843	3696.15	121.733	129.269	119.263	142.333	7634.49	2333.93	4666.76	5431.61	3240.21	2493	6306.33	2292.77	5855.57	3749.59	4071.1
2015-02-09	131.498	3718.23	121.963	127.907	118.752	141.323	7623.7	2321.53	4651.96	5376.63	3238.24	2490.78	6377.9	2295.22	6002.29	3729.97	4029.83
2015-02-10	131.405	3781.64	122.27	128.276	118.344	141.608	7687.25	2374.61	4744.62	5486.4	3309.37	2528.39	6430.35	2324.27	6085.99	3829.61	4078.51
2015-02-11	131.244	3814.77	122.224	127.848	119.037	141.733	7769.81	2393.17	4808.62	5524.78	3327.39	2537.24	6503.83	2323.24	6113.14	3934.62	4227.73
2015-02-12	130.997	3828.98	121.922	127.405	118.951	141.366	7782.42	2403.61	4851.25	5538.96	3358.36	2547.37	6558.36	2327.29	6092.62	3949.26	4299.06
2015-02-13	132.852	3866.72	123.379	129.372	121.106	142.419	7917.56	2451.71	4907.85	5676.14	3395.95	2584.47	6616.88	2353.76	6106.61	3980.75	4317.01
2015-02-16	133.306	3908.89	123.404	130.087	121.999	142.469	8018.55	2466.59	5038.54	5675.16	3438.36	2605.47	6679.09	2371.57	6086.21	4136.93	4524.48
2015-02-17	133.163	3934.95	123.653	129.742	121.197	141.185	8055.98	2479.93	5097.05	5768.16	3468.71	2619.4	6673.95	2369.49	6133.65	4128.8	4509.44
2015-02-25	132.418	3898.49	123.241	128.268	120.866	139.825	8070.11	2515.98	5050.93	5672.8	3467.23	2603.4	6649.39	2369.85	6010.15	4075.88	4440.34
2015-02-26	133.54	3981.35	123.85	129.454	124.024	141.057	8103.64	2564.6	5081.98	5818.19	3565.89	2667.35	6737.85	2421.38	6208.46	4093.65	4439.46
2015-02-27	133.993	3995.43	125.969	129.252	123.179	140.218	8119.76	2564.19	5118.65	5812.24	3591.83	2683.03	6782.82	2435.83	6180.47	4139.29	4583.52
2015-03-02	135.109	4040.31	126.969	130.304	123.562	140.799	8183.96	2610.74	5207.74	5885.53	3629.59	2738.44	6830.98	2466.07	6202.56	4232.29	4607.03
2015-03-03	134.26	3960.18	125.509	129.149	121.96	140.97	8180.9	2570.17	5120.46	5704.26	3588.9	2722.77	6732.98	2408.44	5976.55	4180.72	4492.97
2015-03-04	134.23	3995.3	125.583	128.642	121.581	140.51	8450.09	2569.6	5242.6	5733.78	3598.18	2740.19	6884.6	2438.87	5966.9	4239.89	4554.58
2015-03-05	133.024	3966.84	123.818	127.752	119.983	138.159	8472.68	2518.66	5225.92	5663.49	3585	2715.38	6909.19	2406.38	5885.79	4233.33	4551.37
2015-03-06	132.409	3938.72	122.637	126.789	119.513	138.099	8282.57	2506.47	5121.89	5667.27	3567.36	2726.03	6867.79	2411.02	5878.02	4149.53	4448.26
2015-03-09	132.226	4001.28	122.733	126.439	119.458	138.842	8376.41	2539.48	5182.59	5754.08	3612.47	2746.02	7013.54	2440.86	6015.62	4219.28	4489.07
2015-03-10	131.593	3998.73	122.272	125.503	117.782	138.394	8498.32	2552.65	5218.34	5730.91	3618.04	2757.2	7044.5	2431.14	5926.22	4267.85	4495.52
2015-03-11	131.783	3999.63	123.1	125.728	117.855	138.556	8412.31	2540.21	5255.04	5750.54	3605	2740.99	7022.3	2419.58	5967.14	4252.81	4462.75
2015-03-12	132.765	4054.98	123.705	126.774	120.07	138.839	8401.38	2573.6	5262.93	5848.84	3626.58	2744.26	7026	2457.66	6207.95	4240.58	4463.61
2015-03-13	132.349	4087.65	122.933	126.889	119.136	138.965	8480.72	2594.06	5316.89	5850.97	3669.3	2772.78	7084.31	2489.67	6219.81	4308.72	4549.41
2015-03-16	131.877	4193.01	122.025	127.444	117.791	138.547	8720.42	2653.19	5451.47	6018.95	3761.67	2837.37	7274.91	2529.74	6369.82	4466.84	4680.39
2015-03-17	131.319	4253.15	122.105	126.594	118.13	137.754	8762.5	2703.07	5483.03	6091.36	3861.73	2872.52	7354.23	2561.65	6468.87	4508.48	4723.36
2015-03-18	130.19	4345.52	121.09	124.803	116.434	136.146	8903.28	2738.38	5617.23	6266.52	3948.17	2944.05	7479.53	2607.47	6613.87	4593.91	4793.65
2015-03-19	131.095	4350.04	122.083	125.54	117.351	135.786	8864.49	2766.86	5624.03	6257.44	4009.46	2978.63	7439.71	2623.54	6529.84	4627.77	4845.32
2015-03-20	131.144	4405.46	121.684	125.686	117.594	135.456	8965.67	2798.11	5651.42	6400.76	4004.65	2973.91	7465.13	2611.74	6726.77	4740.45	4860.18
2015-03-23	132.911	4500.11	122.835	129.012	120.735	134.931	9108.42	2885.99	5796.65	6535.19	4100.23	3041.9	7604.81	2659.6	6816.11	4917.07	5018.22
2015-03-24	133.652	4506.08	123.705	129.564	122.257	135.072	9222.51	2883.21	5840.6	6505.06	4147.03	3073.95	7607.69	2632.95	6713.36	4995.11	5068.07
2015-03-25	132.634	4493.4	122.821	128.762	120.864	133.253	9347.49	2829.92	5897.52	6492.97	4171.52	3047.83	7676.77	2616.5	6579.41	5033.35	5118.26
2015-03-26	133.209	4492.26	122.732	129.027	122.327	133.399	9228.61	2825.91	5848.24	6492.95	4207.48	3048.93	7758.52	2693.98	6617.51	4864.02	4990.44
2015-03-27	132.316	4524.53	122.649	128.468	120.554	131.704	9341.86	2832.1	5908.31	6738.37	4238.17	3070.1	7755.08	2690.77	6622.64	4918.87	5053.73
[truncated: 1,810 more rows]
